# Supplementary material for: Comprehensive BRCA1/2 mutation landscape in prostate cancer in the UAE and Arab population
Source: Front Cell Dev Biol. 2026 May 26;14:1737736. doi: 10.3389/fcell.2026.1737736 (PMC13246480; doi:10.3389/fcell.2026.1737736)
Supplement: Supplementary file 1 [file Table1.xlsx]

## Sheet: Supplementary Table 1  
Study of Origin	Sample ID	Cancer Type	Cancer Type Detailed	Protein Change	Annotation	Functional Impact	Mutation Type	Variant Type	Copy #	COSMIC	MS	VS	Center	Chromosome	Start Pos	End Pos	Ref	Var	HGVSg	HGVSc	Allele Freq (T)	Allele Freq (N)	Variant Reads	Ref Reads	Variant Reads (Normal)	Ref Reads (Normal)	# Mut in Sample	Exon	gnomAD	ClinVar	dbSNP	SIGNAL	MedR Age at Diagnosis	PATH Extraprostatic Extension	PATH Combined Gleason Score	PATH Primary Gleason Score	PATH Secondary Gleason Score	PATH Procedure Location	PATH Lymphovascular Invasion	PATH Margins	PATH Sample notes	PATH Perineural Invasion	PATH Seminal Vesicle Invasion	PATH Sample Collection Time	PATH Procedure Type	MedR Time to Metastatic Diagnosis (Calculated Days)	MedR Time to Metastatic Diagnosis (Calculated Months)	MedR Time to Prostatectomy (Calculated Days)	PATH Sample Treatment Naive
Metastatic Prostate Adenocarcinoma (SU2C/PCF Dream Team, PNAS 2019)	MO_1071-Tumor	Prostate Adenocarcinoma	Prostate Adenocarcinoma	C61G	OncoKB: Likely Oncogenic, level_1, resistance NA;CIViC: NA;MyCancerGenome: not present;CancerHotspot: no;3DHotspot: no	MutationAssessor: NA;SIFT: NA;Polyphen-2: NA	Missense_Mutation	SNP	ShallowDel		Germline	NA	NA	17	41258504	41258504	A	C	17:g.41258504A>C	ENST00000357654.3:c.181T>G							45	2022-04-23		Pathogenic		0.00029	49.2
Metastatic Prostate Adenocarcinoma (SU2C/PCF Dream Team, PNAS 2019)	PRAD-01115577-Tumor-SM-A56E9	Prostate Adenocarcinoma	Prostate Adenocarcinoma	V1247Lfs*17	OncoKB: Likely Oncogenic, level_1, resistance NA;CIViC: NA;MyCancerGenome: not present;CancerHotspot: no;3DHotspot: no	MutationAssessor: NA;SIFT: NA;Polyphen-2: NA	Frame_Shift_Del	DEL	Diploid		Somatic	Untested	broad.mit.edu	17	41243809	41243809	C	-	17:g.41243809del	ENST00000357654.3:c.3739del				524			226	2022-10-23					59.8
Race Differences in Prostate Cancer (MSK, 2021)	P-0030013-T01-IM6	Prostate Cancer	Prostate Adenocarcinoma	K654Sfs*47	OncoKB: Likely Oncogenic, level_1, resistance NA;CIViC: NA;MyCancerGenome: not present;CancerHotspot: no;3DHotspot: no	MutationAssessor: NA;SIFT: NA;Polyphen-2: NA	Frame_Shift_Del	DEL	Diploid	4	SOMATIC	Unknown	MSKCC	17	41245587	41245587	T	-	17:g.41245587del	ENST00000357654.3:c.1961del	0.15	0.0052	132	730	4	771	88	2022-10-23		Pathogenic		5.8e-05	84.4
Race Differences in Prostate Cancer (MSK, 2021)	P-0049607-T01-IM6	Prostate Cancer	Prostate Adenocarcinoma	K654Sfs*47	OncoKB: Likely Oncogenic, level_1, resistance NA;CIViC: NA;MyCancerGenome: not present;CancerHotspot: no;3DHotspot: no	MutationAssessor: NA;SIFT: NA;Polyphen-2: NA	Frame_Shift_Del	DEL	Diploid	4	SOMATIC	Unknown	MSKCC	17	41245587	41245587	T	-	17:g.41245587del	ENST00000357654.3:c.1961del	0.08	0.0021	23	272	1	468	21	2022-10-23		Pathogenic		5.8e-05	65.4
Race Differences in Prostate Cancer (MSK, 2021)	P-0002382-T01-IM3	Prostate Cancer	Prostate Adenocarcinoma	X71_splice	OncoKB: Likely Oncogenic, level_1, resistance NA;CIViC: NA;MyCancerGenome: not present;CancerHotspot: no;3DHotspot: no	MutationAssessor: NA;SIFT: NA;Polyphen-2: NA	Splice_Site	SNP	Diploid		SOMATIC	Unknown	MSKCC	17	41256974	41256974	C	T	17:g.41256974C>T	ENST00000357654.3:c.213-1G>A	0.05		38	670		297	4			Pathogenic			59.2
Race Differences in Prostate Cancer (MSK, 2021)	P-0004290-T03-IM5	Prostate Cancer	Prostate Adenocarcinoma	E597*	OncoKB: Likely Oncogenic, level_1, resistance NA;CIViC: NA;MyCancerGenome: not present;CancerHotspot: no;3DHotspot: no	MutationAssessor: NA;SIFT: NA;Polyphen-2: NA	Nonsense_Mutation	SNP	Diploid		SOMATIC	Unknown	MSKCC	17	41245759	41245759	C	A	17:g.41245759C>A	ENST00000357654.3:c.1789G>T	0.08	0.0037	52	614	1	269	2	2022-10-23		Pathogenic			48.2
Race Differences in Prostate Cancer (MSK, 2021)	P-0014299-T01-IM6	Prostate Cancer	Prostate Adenocarcinoma	L347Cfs*27	OncoKB: Likely Oncogenic, level_1, resistance NA;CIViC: NA;MyCancerGenome: not present;CancerHotspot: no;3DHotspot: no	MutationAssessor: NA;SIFT: NA;Polyphen-2: NA	Frame_Shift_Del	DEL	Diploid		SOMATIC	Unknown	MSKCC	17	41246509	41246509	G	-	17:g.41246509del	ENST00000357654.3:c.1039del	0.75		205	67		617	4	2022-10-23		Pathogenic			66.3
Race Differences in Prostate Cancer (MSK, 2021)	P-0046881-T01-IM6	Prostate Cancer	Prostate Adenocarcinoma	L1216*	OncoKB: Likely Oncogenic, level_1, resistance NA;CIViC: NA;MyCancerGenome: not present;CancerHotspot: no;3DHotspot: no	MutationAssessor: NA;SIFT: NA;Polyphen-2: NA	Frame_Shift_Del	DEL	Diploid		SOMATIC	Unknown	MSKCC	17	41243897	41243901	AGATA	-	17:g.41243897_41243901del	ENST00000357654.3:c.3647_3651del	0.76		345	106		487	3	2022-10-23					74.9
Race Differences in Prostate Cancer (MSK, 2021)	P-0035133-T01-IM6	Prostate Cancer	Prostate Adenocarcinoma	G911Efs*89	OncoKB: Likely Oncogenic, level_1, resistance NA;CIViC: NA;MyCancerGenome: not present;CancerHotspot: no;3DHotspot: no	MutationAssessor: NA;SIFT: NA;Polyphen-2: NA	Frame_Shift_Del	DEL	Diploid		SOMATIC	Unknown	MSKCC	17	41244818	41244818	T	-	17:g.41244818del	ENST00000357654.3:c.2730del	0.39		105	165		782	539	2022-10-23					57.3
Race Differences in Prostate Cancer (MSK, 2021)	P-0035133-T01-IM6	Prostate Cancer	Prostate Adenocarcinoma	Y422*	OncoKB: Likely Oncogenic, level_1, resistance NA;CIViC: NA;MyCancerGenome: not present;CancerHotspot: no;3DHotspot: no	MutationAssessor: NA;SIFT: NA;Polyphen-2: NA	Nonsense_Mutation	SNP	Diploid		SOMATIC	Unknown	MSKCC	17	41246282	41246282	A	T	17:g.41246282A>T	ENST00000357654.3:c.1266T>A	0.18		47	219		609	539	2022-10-23					57.3
Prostate Cancer (MSKCC, JCO Precis Oncol 2017)	P-0004910-T03-IM5	Prostate Cancer	Prostate Adenocarcinoma	K654Sfs*47	OncoKB: Likely Oncogenic, level_1, resistance NA;CIViC: NA;MyCancerGenome: not present;CancerHotspot: no;3DHotspot: no	MutationAssessor: NA;SIFT: NA;Polyphen-2: NA	Frame_Shift_Del	DEL	Diploid	4	SOMATIC	NA	NA	17	41245587	41245587	T	-	17:g.41245587del	ENST00000357654.3:c.1961del							40	2022-10-23		Pathogenic		5.8e-05
Prostate Cancer (MSKCC, JCO Precis Oncol 2017)	P-0002382-T01-IM3	Prostate Cancer	Prostate Adenocarcinoma	X71_splice	OncoKB: Likely Oncogenic, level_1, resistance NA;CIViC: NA;MyCancerGenome: not present;CancerHotspot: no;3DHotspot: no	MutationAssessor: NA;SIFT: NA;Polyphen-2: NA	Splice_Site	SNP	Diploid		SOMATIC	NA	MSKCC	17	41256974	41256974	C	T	17:g.41256974C>T	ENST00000357654.3:c.213-1G>A							4			Pathogenic
Prostate Cancer (MSKCC, JCO Precis Oncol 2017)	P-0004290-T03-IM5	Prostate Cancer	Prostate Adenocarcinoma	E597*	OncoKB: Likely Oncogenic, level_1, resistance NA;CIViC: NA;MyCancerGenome: not present;CancerHotspot: no;3DHotspot: no	MutationAssessor: NA;SIFT: NA;Polyphen-2: NA	Nonsense_Mutation	SNP	Diploid		SOMATIC	NA	MSKCC	17	41245759	41245759	C	A	17:g.41245759C>A	ENST00000357654.3:c.1789G>T							2	2022-10-23		Pathogenic
Metastatic castration-sensitive prostate cancer (MSK, Clin Cancer Res 2020)	P-0014299-T01-IM6	Prostate Cancer	Prostate Adenocarcinoma	L347Cfs*27	OncoKB: Likely Oncogenic, level_1, resistance NA;CIViC: NA;MyCancerGenome: not present;CancerHotspot: no;3DHotspot: no	MutationAssessor: NA;SIFT: NA;Polyphen-2: NA	Frame_Shift_Del	DEL	Diploid		SOMATIC	Unknown	MSKCC	17	41246509	41246509	G	-	17:g.41246509del	ENST00000357654.3:c.1039del	0.75		205	67		617	4	2022-10-23		Pathogenic
Prostate Adenocarcinoma (MSK, Eur Urol 2020)	P-0002382-T01-IM3	Prostate Cancer	Prostate Adenocarcinoma	X71_splice	OncoKB: Likely Oncogenic, level_1, resistance NA;CIViC: NA;MyCancerGenome: not present;CancerHotspot: no;3DHotspot: no	MutationAssessor: NA;SIFT: NA;Polyphen-2: NA	Splice_Site	SNP	Diploid		SOMATIC	Unknown	MSKCC	17	41256974	41256974	C	T	17:g.41256974C>T	ENST00000357654.3:c.213-1G>A	0.05		38	670		297	4			Pathogenic
Prostate Adenocarcinoma (MSK, Eur Urol 2020)	P-0004290-T03-IM5	Prostate Cancer	Prostate Adenocarcinoma	E597*	OncoKB: Likely Oncogenic, level_1, resistance NA;CIViC: NA;MyCancerGenome: not present;CancerHotspot: no;3DHotspot: no	MutationAssessor: NA;SIFT: NA;Polyphen-2: NA	Nonsense_Mutation	SNP	Diploid		SOMATIC	Unknown	MSKCC	17	41245759	41245759	C	A	17:g.41245759C>A	ENST00000357654.3:c.1789G>T	0.08	0.0037	52	614	1	269	2	2022-10-23		Pathogenic
Prostate Adenocarcinoma (MSK, Eur Urol 2020)	P-0014299-T01-IM6	Prostate Cancer	Prostate Adenocarcinoma	L347Cfs*27	OncoKB: Likely Oncogenic, level_1, resistance NA;CIViC: NA;MyCancerGenome: not present;CancerHotspot: no;3DHotspot: no	MutationAssessor: NA;SIFT: NA;Polyphen-2: NA	Frame_Shift_Del	DEL	Diploid		SOMATIC	Unknown	MSKCC	17	41246509	41246509	G	-	17:g.41246509del	ENST00000357654.3:c.1039del	0.75		205	67		617	4	2022-10-23		Pathogenic
Metastatic Prostate Adenocarcinoma (SU2C/PCF Dream Team, PNAS 2019)	MO_1232-Tumor	Prostate Adenocarcinoma	Prostate Adenocarcinoma	Q1756Pfs*74	OncoKB: Oncogenic, level_1, resistance NA;CIViC: NA;MyCancerGenome: not present;CancerHotspot: no;3DHotspot: no	MutationAssessor: NA;SIFT: NA;Polyphen-2: NA	Frame_Shift_Ins	INS	ShallowDel	1	Germline	NA	NA	17	41209079	41209080	-	G	17:g.41209079_41209080insG	ENST00000357654.3:c.5266dup							208	19/23		Pathogenic		0.0016	60.7
Metastatic Prostate Adenocarcinoma (SU2C/PCF Dream Team, PNAS 2019)	PRAD-6115388.0-Tumor-SM-7LGUA	Prostate Adenocarcinoma	Prostate Adenocarcinoma	Q1756Pfs*74	OncoKB: Oncogenic, level_1, resistance NA;CIViC: NA;MyCancerGenome: not present;CancerHotspot: no;3DHotspot: no	MutationAssessor: NA;SIFT: NA;Polyphen-2: NA	Frame_Shift_Ins	INS	Gain	1	Germline	NA	NA	17	41209079	41209080	-	G	17:g.41209079_41209080insG	ENST00000357654.3:c.5266dup							77	19/23		Pathogenic		0.0016	72.8
Metastatic Prostate Adenocarcinoma (SU2C/PCF Dream Team, PNAS 2019)	SC_9137_Tumor	Prostate Adenocarcinoma	Prostate Adenocarcinoma	Q1756Pfs*74	OncoKB: Oncogenic, level_1, resistance NA;CIViC: NA;MyCancerGenome: not present;CancerHotspot: no;3DHotspot: no	MutationAssessor: NA;SIFT: NA;Polyphen-2: NA	Frame_Shift_Ins	INS	ShallowDel	1	Germline	NA	NA	17	41209079	41209080	-	G	17:g.41209079_41209080insG	ENST00000357654.3:c.5266dup							192	19/23		Pathogenic		0.0016	63.9
Metastatic Prostate Adenocarcinoma (SU2C/PCF Dream Team, PNAS 2019)	PRAD-01115577-Tumor-SM-A56E9	Prostate Adenocarcinoma	Prostate Adenocarcinoma	E23Vfs*17	OncoKB: Oncogenic, level_1, resistance NA;CIViC: NA;MyCancerGenome: not present;CancerHotspot: no;3DHotspot: no	MutationAssessor: NA;SIFT: NA;Polyphen-2: NA	Frame_Shift_Del	DEL	Diploid	2	Germline	NA	NA	17	41276045	41276046	CT	-	17:g.41276045_41276046del	ENST00000357654.3:c.68_69del							226	2022-02-23		Pathogenic		0.0033	59.8
Metastatic Prostate Adenocarcinoma (SU2C/PCF Dream Team, PNAS 2019)	PRAD-01115342-Tumor-SM-6VZ7L	Prostate Adenocarcinoma	Prostate Adenocarcinoma	V1736A	OncoKB: Likely Oncogenic, level_1, resistance NA;CIViC: NA;MyCancerGenome: not present;CancerHotspot: no;3DHotspot: no	MutationAssessor: NA;SIFT: impact: deleterious, score: 0;Polyphen-2: impact: benign, score: 0.32	Missense_Mutation	SNP	ShallowDel		Germline	NA	NA	17	41209139	41209139	A	G	17:g.41209139A>G	ENST00000357654.3:c.5207T>C							27	19/23		Pathogenic		5.8e-05	64
Prostate Adenocarcinoma (TCGA, Cell 2015)	TCGA-HC-7231-01	Prostate Cancer	Prostate Adenocarcinoma	Q1408*	OncoKB: Likely Oncogenic, level_1, resistance NA;CIViC: NA;MyCancerGenome: not present;CancerHotspot: no;3DHotspot: no	MutationAssessor: NA;SIFT: NA;Polyphen-2: NA	Nonsense_Mutation	SNP	Diploid		Germline	NA	broad.mit.edu	17	41234556	41234556	G	A	17:g.41234556G>A	ENST00000357654.3:c.4222C>T							23	2022-12-23		Pathogenic
Prostate Adenocarcinoma (TCGA, Cell 2015)	TCGA-HC-8216-01	Prostate Cancer	Prostate Adenocarcinoma	V923Ifs*76	OncoKB: Likely Oncogenic, level_1, resistance NA;CIViC: NA;MyCancerGenome: not present;CancerHotspot: no;3DHotspot: no	MutationAssessor: NA;SIFT: NA;Polyphen-2: NA	Frame_Shift_Del	DEL	ShallowDel		Germline	NA	broad.mit.edu	17	41244778	41244781	TAAC	-	17:g.41244778_41244781del	ENST00000357654.3:c.2767_2770del							89	2022-10-23		Pathogenic
Race Differences in Prostate Cancer (MSK, 2021)	P-0043583-T01-IM6	Prostate Cancer	Prostate Adenocarcinoma	BRCA1-intragenic	OncoKB: Likely Oncogenic, level_1, resistance NA;CIViC: NA;MyCancerGenome: not present;CancerHotspot: no;3DHotspot: no	MutationAssessor: NA;SIFT: NA;Polyphen-2: NA	fusion	DELETION	Diploid				MSKCC-DMP	NA	-1												3						58.9
Race Differences in Prostate Cancer (MSK, 2021)	P-0030943-T01-IM6	Prostate Cancer	Prostate Adenocarcinoma	BRCA1-intragenic	OncoKB: Likely Oncogenic, level_1, resistance NA;CIViC: NA;MyCancerGenome: not present;CancerHotspot: no;3DHotspot: no	MutationAssessor: NA;SIFT: NA;Polyphen-2: NA	fusion	DELETION	Diploid				MSKCC-DMP	NA	-1												5						68.3
Prostate Adenocarcinoma (TCGA, PanCancer Atlas)	TCGA-2A-A8W1-01	Prostate Adenocarcinoma	Prostate Adenocarcinoma	BRCA1-NF1	OncoKB: Likely Oncogenic, level_1, resistance NA;CIViC: NA;MyCancerGenome: not present;CancerHotspot: no;3DHotspot: no	MutationAssessor: NA;SIFT: NA;Polyphen-2: NA	fusion	FUSION	DeepDel				WashU	NA	-1												24
Prostate Adenocarcinoma (TCGA, PanCancer Atlas)	TCGA-2A-A8W1-01	Prostate Adenocarcinoma	Prostate Adenocarcinoma	NF1-BRCA1	OncoKB: Likely Oncogenic, level_1, resistance NA;CIViC: NA;MyCancerGenome: not present;CancerHotspot: no;3DHotspot: no	MutationAssessor: NA;SIFT: NA;Polyphen-2: NA	fusion	FUSION	DeepDel				WashU	NA	-1												24
Prostate Adenocarcinoma (TCGA, PanCancer Atlas)	TCGA-ZG-A9KY-01	Prostate Adenocarcinoma	Prostate Adenocarcinoma	BRCA1-LSM12	OncoKB: Likely Oncogenic, level_1, resistance NA;CIViC: NA;MyCancerGenome: not present;CancerHotspot: no;3DHotspot: no	MutationAssessor: NA;SIFT: NA;Polyphen-2: NA	fusion	FUSION	Gain				WashU	NA	-1												55
Prostate Adenocarcinoma (MSK, Eur Urol 2020)	P-0030943-T01-IM6	Prostate Cancer	Prostate Adenocarcinoma	BRCA1-intragenic	OncoKB: Likely Oncogenic, level_1, resistance NA;CIViC: NA;MyCancerGenome: not present;CancerHotspot: no;3DHotspot: no	MutationAssessor: NA;SIFT: NA;Polyphen-2: NA	fusion	DELETION	Diploid				MSKCC-DMP	NA	-1												5
Metastatic Prostate Adenocarcinoma (SU2C/PCF Dream Team, PNAS 2019)	SC_9047-Tumor	Prostate Adenocarcinoma	Prostate Adenocarcinoma	H270R	OncoKB: Unknown, level NA, resistance NA;CIViC: NA;MyCancerGenome: not present;CancerHotspot: no;3DHotspot: no	MutationAssessor: NA;SIFT: NA;Polyphen-2: NA	Missense_Mutation	SNP	Diploid		Somatic	Untested	broad.mit.edu	17	41246739	41246739	T	C	17:g.41246739T>C	ENST00000357654.3:c.809A>G	0.04		12	286			966	2022-10-23		Uncertain_significance			71.3
Metastatic Prostate Adenocarcinoma (SU2C/PCF Dream Team, PNAS 2019)	SC_9137_Tumor	Prostate Adenocarcinoma	Prostate Adenocarcinoma	T1196A	OncoKB: Unknown, level NA, resistance NA;CIViC: NA;MyCancerGenome: not present;CancerHotspot: no;3DHotspot: no	MutationAssessor: NA;SIFT: impact: tolerated, score: 0.46;Polyphen-2: impact: benign, score: 0.024	Missense_Mutation	SNP	ShallowDel		Somatic	Untested	broad.mit.edu	17	41243962	41243962	T	C	17:g.41243962T>C	ENST00000357654.3:c.3586A>G	0.3		75	178			192	2022-10-23					63.9
Metastatic Prostate Adenocarcinoma (SU2C/PCF Dream Team, PNAS 2019)	TP_2079_Tumor	Prostate Adenocarcinoma	Prostate Adenocarcinoma	E809G	OncoKB: Unknown, level NA, resistance NA;CIViC: NA;MyCancerGenome: not present;CancerHotspot: no;3DHotspot: no	MutationAssessor: NA;SIFT: impact: tolerated, score: 0.11;Polyphen-2: impact: benign, score: 0.097	Missense_Mutation	SNP	Gain	1	Somatic	Untested	broad.mit.edu	17	41245122	41245122	T	C	17:g.41245122T>C	ENST00000357654.3:c.2426A>G	0.15		98	565			80	2022-10-23		Conflicting_interpretations_of_pathogenicity(Likely_benign(3),Uncertain_significance(3))
Prostate Adenocarcinoma (TCGA, Firehose Legacy)	TCGA-XQ-A8TA-01	Prostate Cancer	Prostate Adenocarcinoma	E181D	OncoKB: Unknown, level NA, resistance NA;CIViC: NA;MyCancerGenome: not present;CancerHotspot: no;3DHotspot: no	MutationAssessor: NA;SIFT: NA;Polyphen-2: NA	Missense_Mutation	SNP	Gain		Somatic	NA	broad.mit.edu	17	41251796	41251796	T	G	17:g.41251796T>G	ENST00000357654.3:c.543A>C	0.57		140	105			112	2022-07-23
Race Differences in Prostate Cancer (MSK, 2021)	P-0035133-T01-IM6	Prostate Cancer	Prostate Adenocarcinoma	D821Y	OncoKB: Unknown, level NA, resistance NA;CIViC: NA;MyCancerGenome: not present;CancerHotspot: no;3DHotspot: no	MutationAssessor: NA;SIFT: impact: deleterious, score: 0;Polyphen-2: impact: probably_damaging, score: 0.992	Missense_Mutation	SNP	Diploid	1	SOMATIC	Unknown	MSKCC	17	41245087	41245087	C	A	17:g.41245087C>A	ENST00000357654.3:c.2461G>T	0.15		52	285		826	539	2022-10-23					57.3
Race Differences in Prostate Cancer (MSK, 2021)	P-0001071-T01-IM3	Prostate Cancer	Prostate Adenocarcinoma	R841W	OncoKB: Inconclusive, level NA, resistance NA;CIViC: NA;MyCancerGenome: not present;CancerHotspot: no;3DHotspot: no	MutationAssessor: NA;SIFT: impact: deleterious, score: 0;Polyphen-2: impact: benign, score: 0.006	Missense_Mutation	SNP	Diploid	1	SOMATIC	Unknown	MSKCC	17	41245027	41245027	G	A	17:g.41245027G>A	ENST00000357654.3:c.2521C>T	0.35		290	527		441	37	2022-10-23		Benign		0.0021	65.1
Race Differences in Prostate Cancer (MSK, 2021)	P-0004593-T01-IM5	Prostate Cancer	Prostate Adenocarcinoma	D40N	OncoKB: Unknown, level NA, resistance NA;CIViC: NA;MyCancerGenome: not present;CancerHotspot: no;3DHotspot: no	MutationAssessor: NA;SIFT: NA;Polyphen-2: NA	Missense_Mutation	SNP	Diploid		SOMATIC	Unknown	MSKCC	17	41267759	41267759	C	T	17:g.41267759C>T	ENST00000357654.3:c.118G>A	0.38		85	138		258	10	2022-03-23		Uncertain_significance			58.4
Race Differences in Prostate Cancer (MSK, 2021)	P-0009374-T02-IM5	Prostate Cancer	Prostate Adenocarcinoma	N473S	OncoKB: Inconclusive, level NA, resistance NA;CIViC: NA;MyCancerGenome: not present;CancerHotspot: no;3DHotspot: no	MutationAssessor: NA;SIFT: impact: tolerated, score: 0.21;Polyphen-2: impact: possibly_damaging, score: 0.641	Missense_Mutation	SNP	Diploid		SOMATIC	Unknown	MSKCC	17	41246130	41246130	T	C	17:g.41246130T>C	ENST00000357654.3:c.1418A>G	0.19		214	897		599	3	2022-10-23		Benign			69.1
Race Differences in Prostate Cancer (MSK, 2021)	P-0017944-T01-IM6	Prostate Cancer	Prostate Adenocarcinoma	T374_Q494delinsK	OncoKB: Unknown, level NA, resistance NA;CIViC: NA;MyCancerGenome: not present;CancerHotspot: no;3DHotspot: no	MutationAssessor: NA;SIFT: NA;Polyphen-2: NA	In_Frame_Del	DEL	Diploid		SOMATIC	Unknown	MSKCC	17	41246068	41246427	GTATTATCTGTGGCTCAGTAACAAATGCTCCTATAATTAGATTTTCAGTTACATGGCTTAAGTTGGGGAGGCTTGCCTTCTTCCGATAGGTTTTCCCAAATATTTTGTCTTCAATATTACTCTCTACTGATTTGGAGTGAACTCTTTCACTTTTACATATTAAAGCCTCATGAGGATCACTGGCCAGTAAGTCTATTTTCTCTGAAGAACCAGAATATTCATCTACCTCATTTAGAACGTCCAATACATCAGCTACTTTGGCATTTGATTCAGACTCCCCATCATGTGAGTCATCAGAACCTAACAGTTCATCACTTCTGGAAAACCACTCATTAACTTTCTGAATGCTGCTATTTAGTG	-	17:g.41246068_41246427del	ENST00000357654.3:c.1121_1480del	0.18		196	882		606	3	2022-10-23					62.5
Race Differences in Prostate Cancer (MSK, 2021)	P-0018396-T01-IM6	Prostate Cancer	Prostate Adenocarcinoma	N1265K	OncoKB: Unknown, level NA, resistance NA;CIViC: NA;MyCancerGenome: not present;CancerHotspot: no;3DHotspot: no	MutationAssessor: NA;SIFT: impact: deleterious, score: 0.02;Polyphen-2: impact: benign, score: 0.01	Missense_Mutation	SNP	Diploid		SOMATIC	Unknown	MSKCC	17	41243753	41243753	A	C	17:g.41243753A>C	ENST00000357654.3:c.3795T>G	0.1		73	670		402	3	2022-10-23					89.5
Race Differences in Prostate Cancer (MSK, 2021)	P-0014756-T01-IM6	Prostate Cancer	Prostate Adenocarcinoma	D1269N	OncoKB: Unknown, level NA, resistance NA;CIViC: NA;MyCancerGenome: not present;CancerHotspot: no;3DHotspot: no	MutationAssessor: NA;SIFT: impact: tolerated, score: 0.23;Polyphen-2: impact: benign, score: 0.027	Missense_Mutation	SNP	Diploid		SOMATIC	Unknown	MSKCC	17	41243743	41243743	C	T	17:g.41243743C>T	ENST00000357654.3:c.3805G>A	0.39		270	428		616	30	2022-10-23					39.8
Race Differences in Prostate Cancer (MSK, 2021)	P-0037140-T01-IM6	Prostate Cancer	Prostate Adenocarcinoma	H1283Y	OncoKB: Inconclusive, level NA, resistance NA;CIViC: NA;MyCancerGenome: not present;CancerHotspot: no;3DHotspot: no	MutationAssessor: NA;SIFT: impact: tolerated, score: 0.12;Polyphen-2: impact: benign, score: 0.171	Missense_Mutation	SNP	Diploid		SOMATIC	Unknown	MSKCC	17	41243701	41243701	G	A	17:g.41243701G>A	ENST00000357654.3:c.3847C>T	0.17		83	399		507	5	2022-10-23		Uncertain_significance			67
Race Differences in Prostate Cancer (MSK, 2021)	P-0050196-T01-IM6	Prostate Cancer	Prostate Adenocarcinoma	D1156G	OncoKB: Unknown, level NA, resistance NA;CIViC: NA;MyCancerGenome: not present;CancerHotspot: no;3DHotspot: no	MutationAssessor: NA;SIFT: impact: tolerated, score: 0.13;Polyphen-2: impact: benign, score: 0.143	Missense_Mutation	SNP	Diploid		SOMATIC	Unknown	MSKCC	17	41244081	41244081	T	C	17:g.41244081T>C	ENST00000357654.3:c.3467A>G	0.12		62	475		550	78	2022-10-23					77.7
Race Differences in Prostate Cancer (MSK, 2021)	P-0045099-T01-IM6	Prostate Cancer	Prostate Adenocarcinoma	D1733A	OncoKB: Unknown, level NA, resistance NA;CIViC: NA;MyCancerGenome: not present;CancerHotspot: no;3DHotspot: no	MutationAssessor: NA;SIFT: impact: deleterious, score: 0.05;Polyphen-2: impact: benign, score: 0.057	Missense_Mutation	SNP	Diploid		SOMATIC	Unknown	MSKCC	17	41209148	41209148	T	G	17:g.41209148T>G	ENST00000357654.3:c.5198A>C	0.17		40	191		582	4	19/23		not_provided			65.5
Race Differences in Prostate Cancer (MSK, 2021)	P-0035133-T01-IM6	Prostate Cancer	Prostate Adenocarcinoma	N1354I	OncoKB: Unknown, level NA, resistance NA;CIViC: NA;MyCancerGenome: not present;CancerHotspot: no;3DHotspot: no	MutationAssessor: NA;SIFT: impact: deleterious, score: 0;Polyphen-2: impact: benign, score: 0	Missense_Mutation	SNP	Diploid		SOMATIC	Unknown	MSKCC	17	41243487	41243487	T	A	17:g.41243487T>A	ENST00000357654.3:c.4061A>T	0.18		55	255		658	539	2022-10-23					57.3
Race Differences in Prostate Cancer (MSK, 2021)	P-0035133-T01-IM6	Prostate Cancer	Prostate Adenocarcinoma	A1206T	OncoKB: Unknown, level NA, resistance NA;CIViC: NA;MyCancerGenome: not present;CancerHotspot: no;3DHotspot: no	MutationAssessor: NA;SIFT: impact: deleterious, score: 0.05;Polyphen-2: impact: benign, score: 0.235	Missense_Mutation	SNP	Diploid		SOMATIC	Unknown	MSKCC	17	41243932	41243932	C	T	17:g.41243932C>T	ENST00000357654.3:c.3616G>A	0.35	0.0015	101	190	1	649	539	2022-10-23					57.3
Race Differences in Prostate Cancer (MSK, 2021)	P-0019937-T01-IM6	Prostate Cancer	Prostate Adenocarcinoma	K1160E	OncoKB: Unknown, level NA, resistance NA;CIViC: NA;MyCancerGenome: not present;CancerHotspot: no;3DHotspot: no	MutationAssessor: NA;SIFT: impact: tolerated, score: 0.07;Polyphen-2: impact: benign, score: 0.347	Missense_Mutation	SNP	Diploid		SOMATIC	Unknown	MSKCC	17	41244070	41244070	T	C	17:g.41244070T>C	ENST00000357654.3:c.3478A>G	0.05		47	811		686	108	2022-10-23					60.7
Race Differences in Prostate Cancer (MSK, 2021)	P-0021355-T01-IM6	Prostate Cancer	Prostate Adenocarcinoma	V1792A	OncoKB: Unknown, level NA, resistance NA;CIViC: NA;MyCancerGenome: not present;CancerHotspot: no;3DHotspot: no	MutationAssessor: NA;SIFT: impact: deleterious, score: 0;Polyphen-2: impact: benign, score: 0.196	Missense_Mutation	SNP	Diploid		SOMATIC	Unknown	MSKCC	17	41201169	41201169	A	G	17:g.41201169A>G	ENST00000357654.3:c.5375T>C	0.1		62	587		1210	33	21/23		not_provided			73.6
Prostate Adenocarcinoma (Fred Hutchinson CRC, Nat Med 2016)	04-149J1_PROSTATE	Prostate Cancer	Prostate Adenocarcinoma	N192S	OncoKB: Unknown, level NA, resistance NA;CIViC: NA;MyCancerGenome: not present;CancerHotspot: no;3DHotspot: no	MutationAssessor: NA;SIFT: NA;Polyphen-2: NA	Missense_Mutation	SNP	Diploid		NA	NA	fhcrc	17	41249279	41249279	T	C	17:g.41249279T>C	ENST00000357654.3:c.575A>G	0.11		13	108			117	2022-08-23		Uncertain_significance
Metastatic Prostate Cancer (SU2C/PCF Dream Team, Cell 2015)	SC_9047	Prostate Adenocarcinoma	Prostate Adenocarcinoma	H270R	OncoKB: Unknown, level NA, resistance NA;CIViC: NA;MyCancerGenome: not present;CancerHotspot: no;3DHotspot: no	MutationAssessor: NA;SIFT: NA;Polyphen-2: NA	Missense_Mutation	SNP	Diploid		NA	NA	NA	17	41246739	41246739	T	C	17:g.41246739T>C	ENST00000357654.3:c.809A>G	0.04		12	286			1007	2022-10-23		Uncertain_significance
Prostate Adenocarcinoma (SMMU, Eur Urol 2017)	CH22T	Prostate Cancer	Prostate Adenocarcinoma	S1613G	OncoKB: Likely Neutral, level NA, resistance NA;CIViC: NA;MyCancerGenome: not present;CancerHotspot: no;3DHotspot: no	MutationAssessor: NA;SIFT: impact: tolerated, score: 0.14;Polyphen-2: impact: benign, score: 0.038	Missense_Mutation	SNP	Diploid	1	Somatic	NA	NA	17	41223094	41223094	T	C	17:g.41223094T>C	ENST00000357654.3:c.4837A>G							12	15/23		Benign
Prostate Adenocarcinoma (TCGA, Cell 2015)	TCGA-XQ-A8TA-01	Prostate Cancer	Prostate Adenocarcinoma	E181D	OncoKB: Unknown, level NA, resistance NA;CIViC: NA;MyCancerGenome: not present;CancerHotspot: no;3DHotspot: no	MutationAssessor: NA;SIFT: NA;Polyphen-2: NA	Missense_Mutation	SNP	Diploid		Somatic	NA	broad.mit.edu	17	41251796	41251796	T	G	17:g.41251796T>G	ENST00000357654.3:c.543A>C	0.57		140	105			82	2022-07-23
Prostate Adenocarcinoma (TCGA, Cell 2015)	TCGA-EJ-7125-01	Prostate Cancer	Prostate Adenocarcinoma	P472H	OncoKB: Unknown, level NA, resistance NA;CIViC: NA;MyCancerGenome: not present;CancerHotspot: no;3DHotspot: no	MutationAssessor: NA;SIFT: impact: deleterious, score: 0;Polyphen-2: impact: probably_damaging, score: 0.938	Missense_Mutation	SNP	Diploid	1	Somatic	NA	broad.mit.edu	17	41246133	41246133	G	T	17:g.41246133G>T	ENST00000357654.3:c.1415C>A	0.04		7	149			355	2022-10-23
Prostate Cancer (MSKCC, JCO Precis Oncol 2017)	P-0001071-T01-IM3	Prostate Cancer	Prostate Adenocarcinoma	R841W	OncoKB: Inconclusive, level NA, resistance NA;CIViC: NA;MyCancerGenome: not present;CancerHotspot: no;3DHotspot: no	MutationAssessor: NA;SIFT: impact: deleterious, score: 0;Polyphen-2: impact: benign, score: 0.006	Missense_Mutation	SNP	Diploid	1	SOMATIC	NA	MSKCC	17	41245027	41245027	G	A	17:g.41245027G>A	ENST00000357654.3:c.2521C>T							37	2022-10-23		Benign		0.0021
Prostate Cancer (MSKCC, JCO Precis Oncol 2017)	P-0004593-T01-IM5	Prostate Cancer	Prostate Adenocarcinoma	D40N	OncoKB: Unknown, level NA, resistance NA;CIViC: NA;MyCancerGenome: not present;CancerHotspot: no;3DHotspot: no	MutationAssessor: NA;SIFT: NA;Polyphen-2: NA	Missense_Mutation	SNP	Diploid		SOMATIC	NA	MSKCC	17	41267759	41267759	C	T	17:g.41267759C>T	ENST00000357654.3:c.118G>A							10	2022-03-23		Uncertain_significance
Prostate Adenocarcinoma (TCGA, PanCancer Atlas)	TCGA-XQ-A8TA-01	Prostate Adenocarcinoma	Prostate Adenocarcinoma	E181D	OncoKB: Unknown, level NA, resistance NA;CIViC: NA;MyCancerGenome: not present;CancerHotspot: no;3DHotspot: no	MutationAssessor: NA;SIFT: NA;Polyphen-2: NA	Missense_Mutation	SNP	Gain		.	.	.	17	41251796	41251796	T	G	17:g.41251796T>G	ENST00000357654.3:c.543A>C	0.56		144	112		118	106	2022-07-23
Prostate Cancer (DKFZ, Cancer Cell 2018)	ICGC_PCA155_T01	Prostate Cancer, NOS	Prostate	R951M	OncoKB: Unknown, level NA, resistance NA;CIViC: NA;MyCancerGenome: not present;CancerHotspot: no;3DHotspot: no	MutationAssessor: NA;SIFT: impact: deleterious, score: 0.01;Polyphen-2: impact: possibly_damaging, score: 0.597	Missense_Mutation	SNP			NA	NA	.	17	41244696	41244696	C	A	17:g.41244696C>A	ENST00000357654.3:c.2852G>T							18	2022-10-23
Prostate Adenocarcinoma (MSKCC/DFCI, Nature Genetics 2018)	TCGA-XQ-A8TA-01	Prostate Cancer	Prostate Adenocarcinoma	E181D	OncoKB: Unknown, level NA, resistance NA;CIViC: NA;MyCancerGenome: not present;CancerHotspot: no;3DHotspot: no	MutationAssessor: NA;SIFT: NA;Polyphen-2: NA	Missense_Mutation	SNP	Diploid		NA	NA	broad.mit.edu	17	41251796	41251796	T	G	17:g.41251796T>G	ENST00000357654.3:c.543A>C	0.57		140	105			96	2022-07-23
Prostate Adenocarcinoma (MSKCC/DFCI, Nature Genetics 2018)	SC_9047	Prostate Cancer	Prostate Adenocarcinoma	H270R	OncoKB: Unknown, level NA, resistance NA;CIViC: NA;MyCancerGenome: not present;CancerHotspot: no;3DHotspot: no	MutationAssessor: NA;SIFT: NA;Polyphen-2: NA	Missense_Mutation	SNP	Diploid		NA	NA	broad.mit.edu	17	41246739	41246739	T	C	17:g.41246739T>C	ENST00000357654.3:c.809A>G	0.04		12	286			885	2022-10-23		Uncertain_significance
Prostate Adenocarcinoma (MSKCC/DFCI, Nature Genetics 2018)	SC_9137	Prostate Cancer	Prostate Adenocarcinoma	T1196A	OncoKB: Unknown, level NA, resistance NA;CIViC: NA;MyCancerGenome: not present;CancerHotspot: no;3DHotspot: no	MutationAssessor: NA;SIFT: impact: tolerated, score: 0.46;Polyphen-2: impact: benign, score: 0.024	Missense_Mutation	SNP	ShallowDel		NA	NA	broad.mit.edu	17	41243962	41243962	T	C	17:g.41243962T>C	ENST00000357654.3:c.3586A>G	0.3		75	178			159	2022-10-23
Prostate Adenocarcinoma (MSKCC/DFCI, Nature Genetics 2018)	TP_2079	Prostate Cancer	Prostate Adenocarcinoma	E809G	OncoKB: Unknown, level NA, resistance NA;CIViC: NA;MyCancerGenome: not present;CancerHotspot: no;3DHotspot: no	MutationAssessor: NA;SIFT: impact: tolerated, score: 0.11;Polyphen-2: impact: benign, score: 0.097	Missense_Mutation	SNP	Diploid	1	NA	NA	broad.mit.edu	17	41245122	41245122	T	C	17:g.41245122T>C	ENST00000357654.3:c.2426A>G	0.15		98	565			71	2022-10-23		Conflicting_interpretations_of_pathogenicity(Likely_benign(3),Uncertain_significance(3))
Prostate Adenocarcinoma (MSKCC/DFCI, Nature Genetics 2018)	AAPC-STID0000021596-Tumor-SM-2XTZL	Prostate Cancer	Prostate Adenocarcinoma	L1472F	OncoKB: Unknown, level NA, resistance NA;CIViC: NA;MyCancerGenome: not present;CancerHotspot: no;3DHotspot: no	MutationAssessor: NA;SIFT: impact: tolerated, score: 0.06;Polyphen-2: impact: possibly_damaging, score: 0.564	Missense_Mutation	SNP	Diploid		NA	NA	broad.mit.edu	17	41228575	41228575	G	A	17:g.41228575G>A	ENST00000357654.3:c.4414C>T	0.1		10	94			26	13/23		Uncertain_significance
Prostate Adenocarcinoma (MSKCC/DFCI, Nature Genetics 2018)	TCGA-CH-5762-01	Prostate Cancer	Prostate Adenocarcinoma	H1860_S1861insTPP	OncoKB: Unknown, level NA, resistance NA;CIViC: NA;MyCancerGenome: not present;CancerHotspot: no;3DHotspot: no	MutationAssessor: NA;SIFT: NA;Polyphen-2: NA	In_Frame_Ins	INS	Diploid		NA	NA	broad.mit.edu	17	41197706	41197707	-	GGGGGGGGT	17:g.41197706_41197707insGGGGGGGGT	ENST00000357654.3:c.5581_5582insCCCCCCCCA	0.09		5	48			73	23/23
Prostate Adenocarcinoma (MSK, Eur Urol 2020)	P-0004593-T01-IM5	Prostate Cancer	Prostate Adenocarcinoma	D40N	OncoKB: Unknown, level NA, resistance NA;CIViC: NA;MyCancerGenome: not present;CancerHotspot: no;3DHotspot: no	MutationAssessor: NA;SIFT: NA;Polyphen-2: NA	Missense_Mutation	SNP	Diploid		SOMATIC	Unknown	MSKCC	17	41267759	41267759	C	T	17:g.41267759C>T	ENST00000357654.3:c.118G>A	0.38		85	138		258	10	2022-03-23		Uncertain_significance
Prostate Adenocarcinoma (MSK, Eur Urol 2020)	P-0009374-T02-IM5	Prostate Cancer	Prostate Adenocarcinoma	N473S	OncoKB: Inconclusive, level NA, resistance NA;CIViC: NA;MyCancerGenome: not present;CancerHotspot: no;3DHotspot: no	MutationAssessor: NA;SIFT: impact: tolerated, score: 0.21;Polyphen-2: impact: possibly_damaging, score: 0.641	Missense_Mutation	SNP	Diploid		SOMATIC	Unknown	MSKCC	17	41246130	41246130	T	C	17:g.41246130T>C	ENST00000357654.3:c.1418A>G	0.19		214	897		599	3	2022-10-23		Benign
Prostate Adenocarcinoma (MSK, Eur Urol 2020)	P-0017944-T01-IM6	Prostate Cancer	Prostate Adenocarcinoma	T374_Q494delinsK	OncoKB: Unknown, level NA, resistance NA;CIViC: NA;MyCancerGenome: not present;CancerHotspot: no;3DHotspot: no	MutationAssessor: NA;SIFT: NA;Polyphen-2: NA	In_Frame_Del	DEL	Diploid		SOMATIC	Unknown	MSKCC	17	41246068	41246427	GTATTATCTGTGGCTCAGTAACAAATGCTCCTATAATTAGATTTTCAGTTACATGGCTTAAGTTGGGGAGGCTTGCCTTCTTCCGATAGGTTTTCCCAAATATTTTGTCTTCAATATTACTCTCTACTGATTTGGAGTGAACTCTTTCACTTTTACATATTAAAGCCTCATGAGGATCACTGGCCAGTAAGTCTATTTTCTCTGAAGAACCAGAATATTCATCTACCTCATTTAGAACGTCCAATACATCAGCTACTTTGGCATTTGATTCAGACTCCCCATCATGTGAGTCATCAGAACCTAACAGTTCATCACTTCTGGAAAACCACTCATTAACTTTCTGAATGCTGCTATTTAGTG	-	17:g.41246068_41246427del	ENST00000357654.3:c.1121_1480del	0.18		196	882		606	3	2022-10-23
Prostate Adenocarcinoma (MSK, Eur Urol 2020)	P-0018396-T01-IM6	Prostate Cancer	Prostate Adenocarcinoma	N1265K	OncoKB: Unknown, level NA, resistance NA;CIViC: NA;MyCancerGenome: not present;CancerHotspot: no;3DHotspot: no	MutationAssessor: NA;SIFT: impact: deleterious, score: 0.02;Polyphen-2: impact: benign, score: 0.01	Missense_Mutation	SNP	Diploid		SOMATIC	Unknown	MSKCC	17	41243753	41243753	A	C	17:g.41243753A>C	ENST00000357654.3:c.3795T>G	0.1		73	670		402	3	2022-10-23
[truncated: 406 more columns]

## Sheet:  Supplementary Table  2
Study of Origin	Sample ID	Cancer Type	Cancer Type Detailed	Protein Change	Annotation	Functional Impact	Mutation Type	Variant Type	Copy #	COSMIC	MS	VS	Center	Chromosome	Start Pos	End Pos	Ref	Var	HGVSg	HGVSc	Allele Freq (T)	Allele Freq (N)	Variant Reads	Ref Reads	Variant Reads (Normal)	Ref Reads (Normal)	# Mut in Sample	Exon	gnomAD	ClinVar	dbSNP	SIGNAL	MedR Age at Diagnosis	PATH Extraprostatic Extension	PATH Combined Gleason Score	PATH Primary Gleason Score	PATH Secondary Gleason Score	PATH Procedure Location	PATH Lymphovascular Invasion	PATH Margins	PATH Sample notes	PATH Perineural Invasion	PATH Seminal Vesicle Invasion	PATH Sample Collection Time	PATH Procedure Type	MedR Time to Metastatic Diagnosis (Calculated Days)	MedR Time to Metastatic Diagnosis (Calculated Months)	MedR Time to Prostatectomy (Calculated Days)	PATH Sample Treatment Naive
The Metastatic Prostate Cancer Project (Provisional, June 2021)	RP-1532_PCProject_0588_T2_v2_Exome_OnPrem	Prostate Cancer	Prostate Adenocarcinoma	G602Kfs*13	OncoKB: Likely Oncogenic, level_1, resistance NA;CIViC: NA;MyCancerGenome: not present;CancerHotspot: no;3DHotspot: no	MutationAssessor: NA;SIFT: NA;Polyphen-2: NA	Frame_Shift_Del	DEL	ShallowDel		Somatic	Untested	__UNKNOWN__	13	32907419	32907420	GG	-	13:g.32907419_32907420del	ENST00000380152.3:c.1804_1805del	0.4		6	9			160	2022-10-27					61-65	ABSTRACTION_PENDING				ABSTRACTION_PENDING	ABSTRACTION_PENDING	ABSTRACTION_PENDING		ABSTRACTION_PENDING	ABSTRACTION_PENDING		ABSTRACTION_PENDING	263	9	114	ABSTRACTION_PENDING
The Metastatic Prostate Cancer Project (Provisional, June 2021)	RP-1532_PCProject_0093_T2_v2_Exome_OnPrem	Prostate Cancer	Prostate Adenocarcinoma	X3167_splice	OncoKB: Likely Oncogenic, level_1, resistance NA;CIViC: NA;MyCancerGenome: not present;CancerHotspot: no;3DHotspot: no	MutationAssessor: NA;SIFT: NA;Polyphen-2: NA	Splice_Region	SNP	ShallowDel		Somatic	Untested	__UNKNOWN__	13	32969070	32969070	G	A	13:g.32969070G>A	ENST00000380152.3:c.9501G>A	0.03		4	117		92	348	25/27		Pathogenic			41-45	ABSTRACTION_PENDING				ABSTRACTION_PENDING	ABSTRACTION_PENDING	ABSTRACTION_PENDING		ABSTRACTION_PENDING	ABSTRACTION_PENDING		ABSTRACTION_PENDING	3532	116		ABSTRACTION_PENDING
Metastatic Prostate Adenocarcinoma (SU2C/PCF Dream Team, PNAS 2019)	SC_9027_T	Prostate Adenocarcinoma	Prostate Adenocarcinoma	T3085Nfs*26	OncoKB: Likely Oncogenic, level_1, resistance NA;CIViC: NA;MyCancerGenome: not present;CancerHotspot: no;3DHotspot: no	MutationAssessor: NA;SIFT: NA;Polyphen-2: NA	Frame_Shift_Ins	INS	Gain		Somatic	Untested	broad.mit.edu	13	32954272	32954273	-	A	13:g.32954272_32954273insA	ENST00000380152.3:c.9253dup				219			121	24/27		Pathogenic			49.3
Metastatic Prostate Adenocarcinoma (SU2C/PCF Dream Team, PNAS 2019)	SC_9027-Tumor	Prostate Adenocarcinoma	Prostate Adenocarcinoma	T3085Nfs*26	OncoKB: Likely Oncogenic, level_1, resistance NA;CIViC: NA;MyCancerGenome: not present;CancerHotspot: no;3DHotspot: no	MutationAssessor: NA;SIFT: NA;Polyphen-2: NA	Frame_Shift_Ins	INS	Gain		Somatic	Untested	broad.mit.edu	13	32954272	32954273	-	A	13:g.32954272_32954273insA	ENST00000380152.3:c.9253dup				54			149	24/27		Pathogenic			49.3
Metastatic Prostate Adenocarcinoma (SU2C/PCF Dream Team, PNAS 2019)	SC_9145_Tumor	Prostate Adenocarcinoma	Prostate Adenocarcinoma	T3085Nfs*26	OncoKB: Likely Oncogenic, level_1, resistance NA;CIViC: NA;MyCancerGenome: not present;CancerHotspot: no;3DHotspot: no	MutationAssessor: NA;SIFT: NA;Polyphen-2: NA	Frame_Shift_Ins	INS	ShallowDel		Somatic	Untested	broad.mit.edu	13	32954272	32954273	-	A	13:g.32954272_32954273insA	ENST00000380152.3:c.9253dup				116			145	24/27		Pathogenic			60.3
Metastatic Prostate Adenocarcinoma (SU2C/PCF Dream Team, PNAS 2019)	MO_1514_T	Prostate Adenocarcinoma	Prostate Adenocarcinoma	R3052W	OncoKB: Likely Oncogenic, level_1, resistance NA;CIViC: NA;MyCancerGenome: not present;CancerHotspot: no;3DHotspot: no	MutationAssessor: NA;SIFT: impact: deleterious, score: 0;Polyphen-2: impact: probably_damaging, score: 1	Missense_Mutation	SNP	ShallowDel	2	Somatic	Untested	broad.mit.edu	13	32954180	32954180	C	T	13:g.32954180C>T	ENST00000380152.3:c.9154C>T	0.35		53	99			145	24/27		Pathogenic
Metastatic Prostate Adenocarcinoma (SU2C/PCF Dream Team, PNAS 2019)	SC_9183_T	Prostate Adenocarcinoma	Prostate Adenocarcinoma	T3085Qfs*19	OncoKB: Likely Oncogenic, level_1, resistance NA;CIViC: NA;MyCancerGenome: not present;CancerHotspot: no;3DHotspot: no	MutationAssessor: NA;SIFT: NA;Polyphen-2: NA	Frame_Shift_Del	DEL	Diploid		Somatic	Untested	broad.mit.edu	13	32954273	32954273	A	-	13:g.32954273del	ENST00000380152.3:c.9253del				186			845	24/27		Pathogenic		5.8e-05	54.2
Metastatic Prostate Adenocarcinoma (SU2C/PCF Dream Team, PNAS 2019)	SC_9097-TM	Prostate Adenocarcinoma	Prostate Adenocarcinoma	Q2157Ifs*18	OncoKB: Likely Oncogenic, level_1, resistance NA;CIViC: NA;MyCancerGenome: not present;CancerHotspot: no;3DHotspot: no	MutationAssessor: NA;SIFT: NA;Polyphen-2: NA	Frame_Shift_Del	DEL	ShallowDel	1	Somatic	Untested	broad.mit.edu	13	32914954	32914955	TC	-	13:g.32914954_32914955del	ENST00000380152.3:c.6468_6469del				174			144	2022-11-27		Pathogenic		0.00012	67.3
Metastatic Prostate Adenocarcinoma (SU2C/PCF Dream Team, PNAS 2019)	PROS01448-6115250-Tumor-SM-67ES5	Prostate Adenocarcinoma	Prostate Adenocarcinoma	L2362Cfs*5	OncoKB: Likely Oncogenic, level_1, resistance NA;CIViC: NA;MyCancerGenome: not present;CancerHotspot: no;3DHotspot: no	MutationAssessor: NA;SIFT: NA;Polyphen-2: NA	Frame_Shift_Del	DEL	Diploid		Somatic	Untested	broad.mit.edu	13	32929073	32929073	T	-	13:g.32929073del	ENST00000380152.3:c.7085del				245			82	14/27					64.3
Metastatic Prostate Adenocarcinoma (SU2C/PCF Dream Team, PNAS 2019)	SC_9021-Tumor	Prostate Adenocarcinoma	Prostate Adenocarcinoma	K485Sfs*24	OncoKB: Likely Oncogenic, level_1, resistance NA;CIViC: NA;MyCancerGenome: not present;CancerHotspot: no;3DHotspot: no	MutationAssessor: NA;SIFT: NA;Polyphen-2: NA	Frame_Shift_Del	DEL	ShallowDel		Somatic	Untested	broad.mit.edu	13	32907067	32907067	A	-	13:g.32907067del	ENST00000380152.3:c.1454del				91			142	2022-10-27		Pathogenic			53
Metastatic Prostate Adenocarcinoma (SU2C/PCF Dream Team, PNAS 2019)	SC_9038-Tumor	Prostate Adenocarcinoma	Prostate Adenocarcinoma	S313Lfs*11	OncoKB: Likely Oncogenic, level_1, resistance NA;CIViC: NA;MyCancerGenome: not present;CancerHotspot: no;3DHotspot: no	MutationAssessor: NA;SIFT: NA;Polyphen-2: NA	Frame_Shift_Del	DEL	Gain		Somatic	Untested	broad.mit.edu	13	32906548	32906548	T	-	13:g.32906548del	ENST00000380152.3:c.937del				229			93	2022-10-27					64.4
Metastatic Prostate Adenocarcinoma (SU2C/PCF Dream Team, PNAS 2019)	SC_9082-TM	Prostate Adenocarcinoma	Prostate Adenocarcinoma	N2452Mfs*15	OncoKB: Likely Oncogenic, level_1, resistance NA;CIViC: NA;MyCancerGenome: not present;CancerHotspot: no;3DHotspot: no	MutationAssessor: NA;SIFT: NA;Polyphen-2: NA	Frame_Shift_Del	DEL	ShallowDel		Somatic	Untested	broad.mit.edu	13	32929344	32929344	A	-	13:g.32929344del	ENST00000380152.3:c.7355del				193			77	14/27		Pathogenic			64.8
Metastatic Prostate Adenocarcinoma (SU2C/PCF Dream Team, PNAS 2019)	SC_9083-TM	Prostate Adenocarcinoma	Prostate Adenocarcinoma	S871Qfs*3	OncoKB: Likely Oncogenic, level_1, resistance NA;CIViC: NA;MyCancerGenome: not present;CancerHotspot: no;3DHotspot: no	MutationAssessor: NA;SIFT: NA;Polyphen-2: NA	Frame_Shift_Del	DEL	Gain		Somatic	Untested	broad.mit.edu	13	32911101	32911101	T	-	13:g.32911101del	ENST00000380152.3:c.2611del				245			230	2022-11-27					52.5
Metastatic Prostate Adenocarcinoma (SU2C/PCF Dream Team, PNAS 2019)	TP_2009-Tumor	Prostate Adenocarcinoma	Prostate Adenocarcinoma	D885Mfs*9	OncoKB: Likely Oncogenic, level_1, resistance NA;CIViC: NA;MyCancerGenome: not present;CancerHotspot: no;3DHotspot: no	MutationAssessor: NA;SIFT: NA;Polyphen-2: NA	Frame_Shift_Del	DEL	ShallowDel	1	Somatic	Untested	broad.mit.edu	13	32911143	32911146	CAGA	-	13:g.32911143_32911146del	ENST00000380152.3:c.2653_2656del				134			95	2022-11-27		Pathogenic			56
Metastatic Prostate Adenocarcinoma (SU2C/PCF Dream Team, PNAS 2019)	SC_9150_Tumor	Prostate Adenocarcinoma	Prostate Adenocarcinoma	K2674Rfs*2	OncoKB: Likely Oncogenic, level_1, resistance NA;CIViC: NA;MyCancerGenome: not present;CancerHotspot: no;3DHotspot: no	MutationAssessor: NA;SIFT: NA;Polyphen-2: NA	Frame_Shift_Del	DEL	ShallowDel		Somatic	Untested	broad.mit.edu	13	32937355	32937355	A	-	13:g.32937355del	ENST00000380152.3:c.8021del				69			140	18/27		Pathogenic			50.5
Metastatic Prostate Adenocarcinoma (SU2C/PCF Dream Team, PNAS 2019)	PROS01448-6115235-Tumor-SM-67ERY	Prostate Adenocarcinoma	Prostate Adenocarcinoma	K437Ifs*22	OncoKB: Likely Oncogenic, level_1, resistance NA;CIViC: NA;MyCancerGenome: not present;CancerHotspot: no;3DHotspot: no	MutationAssessor: NA;SIFT: NA;Polyphen-2: NA	Frame_Shift_Del	DEL	ShallowDel		Somatic	Untested	broad.mit.edu	13	32906916	32906919	AAAG	-	13:g.32906916_32906919del	ENST00000380152.3:c.1310_1313del				173			137	2022-10-27		Pathogenic			59.3
Metastatic Prostate Adenocarcinoma (SU2C/PCF Dream Team, PNAS 2019)	PROS01448-DFCI.10-448.P27-Tumor-SM-5CQ5J	Prostate Adenocarcinoma	Prostate Adenocarcinoma	Y1661*	OncoKB: Likely Oncogenic, level_1, resistance NA;CIViC: NA;MyCancerGenome: not present;CancerHotspot: no;3DHotspot: no	MutationAssessor: NA;SIFT: NA;Polyphen-2: NA	Nonsense_Mutation	SNP	Diploid		Somatic	Untested	broad.mit.edu	13	32913475	32913475	T	G	13:g.32913475T>G	ENST00000380152.3:c.4983T>G	0.07		3	39			60	2022-11-27		Pathogenic			68.3
Metastatic Prostate Adenocarcinoma (SU2C/PCF Dream Team, PNAS 2019)	PROS11496-6115288-Tumor-SM-6CNQ1	Prostate Adenocarcinoma	Prostate Adenocarcinoma	K1860*	OncoKB: Likely Oncogenic, level_1, resistance NA;CIViC: NA;MyCancerGenome: not present;CancerHotspot: no;3DHotspot: no	MutationAssessor: NA;SIFT: NA;Polyphen-2: NA	Nonsense_Mutation	SNP	ShallowDel		Somatic	Untested	broad.mit.edu	13	32914070	32914070	A	T	13:g.32914070A>T	ENST00000380152.3:c.5578A>T	0.89		32	4			73	2022-11-27		Pathogenic			54.9
Metastatic Prostate Adenocarcinoma (SU2C/PCF Dream Team, PNAS 2019)	TP_2069_Tumor	Prostate Adenocarcinoma	Prostate Adenocarcinoma	Q1994*	OncoKB: Likely Oncogenic, level_1, resistance NA;CIViC: NA;MyCancerGenome: not present;CancerHotspot: no;3DHotspot: no	MutationAssessor: NA;SIFT: NA;Polyphen-2: NA	Nonsense_Mutation	SNP	ShallowDel		Somatic	Untested	broad.mit.edu	13	32914472	32914472	C	T	13:g.32914472C>T	ENST00000380152.3:c.5980C>T	0.41		155	224			188	2022-11-27		Pathogenic			63.4
Prostate Adenocarcinoma (TCGA, Firehose Legacy)	TCGA-EJ-5495-01	Prostate Cancer	Prostate Adenocarcinoma	V726Sfs*25	OncoKB: Likely Oncogenic, level_1, resistance NA;CIViC: NA;MyCancerGenome: not present;CancerHotspot: no;3DHotspot: no	MutationAssessor: NA;SIFT: NA;Polyphen-2: NA	Frame_Shift_Ins	INS	ShallowDel		Somatic	NA	broad.mit.edu	13	32910661	32910662	-	A	13:g.32910661_32910662insA	ENST00000380152.3:c.2175dup	0.22		25	87			75	2022-11-27		Pathogenic
Prostate Adenocarcinoma (TCGA, Firehose Legacy)	TCGA-J9-A8CM-01	Prostate Cancer	Prostate Adenocarcinoma	C916Vfs*2	OncoKB: Likely Oncogenic, level_1, resistance NA;CIViC: NA;MyCancerGenome: not present;CancerHotspot: no;3DHotspot: no	MutationAssessor: NA;SIFT: NA;Polyphen-2: NA	Frame_Shift_Del	DEL	DeepDel		Somatic	NA	broad.mit.edu	13	32911237	32911237	T	-	13:g.32911237del	ENST00000380152.3:c.2746del	0.33		17	34			65	2022-11-27
Prostate Adenocarcinoma (TCGA, Firehose Legacy)	TCGA-V1-A9OH-01	Prostate Cancer	Prostate Adenocarcinoma	N213Mfs*17	OncoKB: Likely Oncogenic, level_1, resistance NA;CIViC: NA;MyCancerGenome: not present;CancerHotspot: no;3DHotspot: no	MutationAssessor: NA;SIFT: NA;Polyphen-2: NA	Frame_Shift_Del	DEL	ShallowDel		Somatic	NA	broad.mit.edu	13	32903584	32903584	A	-	13:g.32903584del	ENST00000380152.3:c.638del	0.23		12	40			58	2022-08-27
Prostate Adenocarcinoma (TCGA, Firehose Legacy)	TCGA-EJ-7328-01	Prostate Cancer	Prostate Adenocarcinoma	S3364Ifs*4	OncoKB: Likely Oncogenic, level_1, resistance NA;CIViC: NA;MyCancerGenome: not present;CancerHotspot: no;3DHotspot: no	MutationAssessor: NA;SIFT: NA;Polyphen-2: NA	Frame_Shift_Ins	INS	Diploid		Somatic	NA	broad.mit.edu	13	32972737	32972738	-	T	13:g.32972737_32972738insT	ENST00000380152.3:c.10088dup	0.18		14	63			40	27/27
Prostate Adenocarcinoma (TCGA, Firehose Legacy)	TCGA-CH-5754-01	Prostate Cancer	Prostate Adenocarcinoma	N433Tfs*27	OncoKB: Likely Oncogenic, level_1, resistance NA;CIViC: NA;MyCancerGenome: not present;CancerHotspot: no;3DHotspot: no	MutationAssessor: NA;SIFT: NA;Polyphen-2: NA	Frame_Shift_Del	DEL	ShallowDel		Somatic	NA	broad.mit.edu	13	32906912	32906912	A	-	13:g.32906912del	ENST00000380152.3:c.1298del	0.35		82	149			84	2022-10-27
Race Differences in Prostate Cancer (MSK, 2021)	P-0001325-T01-IM3	Prostate Cancer	Prostate Small Cell Carcinoma	N1784Tfs*7	OncoKB: Likely Oncogenic, level_1, resistance NA;CIViC: NA;MyCancerGenome: not present;CancerHotspot: no;3DHotspot: no	MutationAssessor: NA;SIFT: NA;Polyphen-2: NA	Frame_Shift_Del	DEL	Diploid	2	SOMATIC	Unknown	MSKCC	13	32913837	32913837	A	-	13:g.32913837del	ENST00000380152.3:c.5351del	0.45		195	243		337	26	2022-11-27		Pathogenic			55.9
Race Differences in Prostate Cancer (MSK, 2021)	P-0023855-T01-IM6	Prostate Cancer	Prostate Adenocarcinoma	W1692Mfs*3	OncoKB: Likely Oncogenic, level_1, resistance NA;CIViC: NA;MyCancerGenome: not present;CancerHotspot: no;3DHotspot: no	MutationAssessor: NA;SIFT: NA;Polyphen-2: NA	Frame_Shift_Ins	INS	Diploid		SOMATIC	Unknown	MSKCC	13	32913558	32913559	-	A	13:g.32913558_32913559insA	ENST00000380152.3:c.5073dup	0.21		30	110		234	7	2022-11-27		Pathogenic		0.00047	62.6
Race Differences in Prostate Cancer (MSK, 2021)	P-0038412-T01-IM6	Prostate Cancer	Prostate Adenocarcinoma	W1692Mfs*3	OncoKB: Likely Oncogenic, level_1, resistance NA;CIViC: NA;MyCancerGenome: not present;CancerHotspot: no;3DHotspot: no	MutationAssessor: NA;SIFT: NA;Polyphen-2: NA	Frame_Shift_Ins	INS	Diploid		SOMATIC	Unknown	MSKCC	13	32913558	32913559	-	A	13:g.32913558_32913559insA	ENST00000380152.3:c.5073dup	0.57	0.0035	182	139	2	577	6	2022-11-27		Pathogenic		0.00047	65
Race Differences in Prostate Cancer (MSK, 2021)	P-0037151-T01-IM6	Prostate Cancer	Prostate Adenocarcinoma	W1692Mfs*3	OncoKB: Likely Oncogenic, level_1, resistance NA;CIViC: NA;MyCancerGenome: not present;CancerHotspot: no;3DHotspot: no	MutationAssessor: NA;SIFT: NA;Polyphen-2: NA	Frame_Shift_Ins	INS	Diploid		SOMATIC	Unknown	MSKCC	13	32913558	32913559	-	A	13:g.32913558_32913559insA	ENST00000380152.3:c.5073dup	0.47	0.0038	49	55	1	262	4	2022-11-27		Pathogenic		0.00047	58.1
Race Differences in Prostate Cancer (MSK, 2021)	P-0049438-T01-IM6	Prostate Cancer	Prostate Adenocarcinoma	W1692Mfs*3	OncoKB: Likely Oncogenic, level_1, resistance NA;CIViC: NA;MyCancerGenome: not present;CancerHotspot: no;3DHotspot: no	MutationAssessor: NA;SIFT: NA;Polyphen-2: NA	Frame_Shift_Ins	INS	Diploid		SOMATIC	Unknown	MSKCC	13	32913558	32913559	-	A	13:g.32913558_32913559insA	ENST00000380152.3:c.5073dup	0.21		64	247		461	5	2022-11-27		Pathogenic		0.00047	57.6
Race Differences in Prostate Cancer (MSK, 2021)	P-0001493-T01-IM3	Prostate Cancer	Prostate Adenocarcinoma	E897*	OncoKB: Likely Oncogenic, level_1, resistance NA;CIViC: NA;MyCancerGenome: not present;CancerHotspot: no;3DHotspot: no	MutationAssessor: NA;SIFT: NA;Polyphen-2: NA	Nonsense_Mutation	SNP	Diploid	1	SOMATIC	Unknown	MSKCC	13	32911181	32911181	G	T	13:g.32911181G>T	ENST00000380152.3:c.2689G>T	0.17		89	421		488	3	2022-11-27		Pathogenic/Likely_pathogenic			62.9
Race Differences in Prostate Cancer (MSK, 2021)	P-0026871-T01-IM6	Prostate Cancer	Prostate Adenocarcinoma	S1064*	OncoKB: Likely Oncogenic, level_1, resistance NA;CIViC: NA;MyCancerGenome: not present;CancerHotspot: no;3DHotspot: no	MutationAssessor: NA;SIFT: NA;Polyphen-2: NA	Nonsense_Mutation	SNP	Diploid	2	SOMATIC	Unknown	MSKCC	13	32911683	32911683	C	A	13:g.32911683C>A	ENST00000380152.3:c.3191C>A	0.67	0.0022	359	176	1	446	11	2022-11-27		Pathogenic			63
Race Differences in Prostate Cancer (MSK, 2021)	P-0044128-T01-IM6	Prostate Cancer	Prostate Adenocarcinoma	Q3026*	OncoKB: Likely Oncogenic, level_1, resistance NA;CIViC: NA;MyCancerGenome: not present;CancerHotspot: no;3DHotspot: no	MutationAssessor: NA;SIFT: NA;Polyphen-2: NA	Nonsense_Mutation	SNP	Diploid	1	SOMATIC	Unknown	MSKCC	13	32954009	32954009	C	T	13:g.32954009C>T	ENST00000380152.3:c.9076C>T	0.77		82	24		460	5	23/27		Pathogenic			69.9
Race Differences in Prostate Cancer (MSK, 2021)	P-0022707-T01-IM6	Prostate Cancer	Prostate Adenocarcinoma	N1784Kfs*3	OncoKB: Likely Oncogenic, level_1, resistance NA;CIViC: NA;MyCancerGenome: not present;CancerHotspot: no;3DHotspot: no	MutationAssessor: NA;SIFT: NA;Polyphen-2: NA	Frame_Shift_Ins	INS	Diploid	2	SOMATIC	Unknown	MSKCC	13	32913836	32913837	-	A	13:g.32913836_32913837insA	ENST00000380152.3:c.5351dup	0.46		191	225		592	5	2022-11-27		Pathogenic			70.3
Race Differences in Prostate Cancer (MSK, 2021)	P-0015570-T01-IM6	Prostate Cancer	Prostate Adenocarcinoma	I605Yfs*9	OncoKB: Likely Oncogenic, level_1, resistance NA;CIViC: NA;MyCancerGenome: not present;CancerHotspot: no;3DHotspot: no	MutationAssessor: NA;SIFT: NA;Polyphen-2: NA	Frame_Shift_Del	DEL	Diploid	2	SOMATIC	Unknown	MSKCC	13	32907421	32907421	A	-	13:g.32907421del	ENST00000380152.3:c.1813del	0.21	0.0025	76	283	1	396	61	2022-10-27		Pathogenic			54.3
Race Differences in Prostate Cancer (MSK, 2021)	P-0001449-T01-IM3	Prostate Cancer	Prostate Adenocarcinoma	E2981Rfs*37	OncoKB: Likely Oncogenic, level_1, resistance NA;CIViC: NA;MyCancerGenome: not present;CancerHotspot: no;3DHotspot: no	MutationAssessor: NA;SIFT: NA;Polyphen-2: NA	Frame_Shift_Ins	INS	Diploid		SOMATIC	Unknown	MSKCC	13	32953632	32953633	-	A	13:g.32953632_32953633insA	ENST00000380152.3:c.8940dup	0.12		24	183		163	3	22/27		Pathogenic			57
Race Differences in Prostate Cancer (MSK, 2021)	P-0042144-T01-IM6	Prostate Cancer	Prostate Adenocarcinoma	T3085Nfs*26	OncoKB: Likely Oncogenic, level_1, resistance NA;CIViC: NA;MyCancerGenome: not present;CancerHotspot: no;3DHotspot: no	MutationAssessor: NA;SIFT: NA;Polyphen-2: NA	Frame_Shift_Ins	INS	Diploid		SOMATIC	Unknown	MSKCC	13	32954272	32954273	-	A	13:g.32954272_32954273insA	ENST00000380152.3:c.9253dup	0.3		147	349		451	11	24/27		Pathogenic			60.8
Race Differences in Prostate Cancer (MSK, 2021)	P-0000441-T01-IM3	Prostate Cancer	Prostate Adenocarcinoma	L2362Cfs*5	OncoKB: Likely Oncogenic, level_1, resistance NA;CIViC: NA;MyCancerGenome: not present;CancerHotspot: no;3DHotspot: no	MutationAssessor: NA;SIFT: NA;Polyphen-2: NA	Frame_Shift_Del	DEL	Diploid		UNKNOWN	Unknown	MSKCC	13	32929073	32929073	T	-	13:g.32929073del	ENST00000380152.3:c.7085del	0.44		373	482		589	6	14/27					65.2
Race Differences in Prostate Cancer (MSK, 2021)	P-0004735-T01-IM5	Prostate Cancer	Prostate Adenocarcinoma	R645Efs*15	OncoKB: Likely Oncogenic, level_1, resistance NA;CIViC: NA;MyCancerGenome: not present;CancerHotspot: no;3DHotspot: no	MutationAssessor: NA;SIFT: NA;Polyphen-2: NA	Frame_Shift_Del	DEL	Diploid		SOMATIC	Unknown	MSKCC	13	32910422	32910422	A	-	13:g.32910422del	ENST00000380152.3:c.1933del	0.09		95	962		709	5	2022-11-27		Pathogenic			67.6
Race Differences in Prostate Cancer (MSK, 2021)	P-0003468-T01-IM5	Prostate Cancer	Prostate Adenocarcinoma	K1860*	OncoKB: Likely Oncogenic, level_1, resistance NA;CIViC: NA;MyCancerGenome: not present;CancerHotspot: no;3DHotspot: no	MutationAssessor: NA;SIFT: NA;Polyphen-2: NA	Nonsense_Mutation	SNP	DeepDel		SOMATIC	Unknown	MSKCC	13	32914070	32914070	A	T	13:g.32914070A>T	ENST00000380152.3:c.5578A>T	0.92	0.0072	266	24	4	555	5	2022-11-27		Pathogenic			55.5
Race Differences in Prostate Cancer (MSK, 2021)	P-0000672-T01-IM3	Prostate Cancer	Prostate Adenocarcinoma	Y949Lfs*10	OncoKB: Likely Oncogenic, level_1, resistance NA;CIViC: NA;MyCancerGenome: not present;CancerHotspot: no;3DHotspot: no	MutationAssessor: NA;SIFT: NA;Polyphen-2: NA	Frame_Shift_Ins	INS	Diploid		SOMATIC	Unknown	MSKCC	13	32911334	32911335	-	T	13:g.32911334_32911335insT	ENST00000380152.3:c.2845dup	0.19		94	410		225	1	2022-11-27					58.6
Race Differences in Prostate Cancer (MSK, 2021)	P-0000964-T01-IM3	Prostate Cancer	Prostate Adenocarcinoma	K2075*	OncoKB: Likely Oncogenic, level_1, resistance NA;CIViC: NA;MyCancerGenome: not present;CancerHotspot: no;3DHotspot: no	MutationAssessor: NA;SIFT: NA;Polyphen-2: NA	Frame_Shift_Del	DEL	Diploid		SOMATIC	Unknown	MSKCC	13	32914715	32914719	AAAGT	-	13:g.32914715_32914719del	ENST00000380152.3:c.6223_6227del	0.25		127	382		415	5	2022-11-27					49.3
Race Differences in Prostate Cancer (MSK, 2021)	P-0001687-T01-IM3	Prostate Cancer	Prostate Small Cell Carcinoma	E2872*	OncoKB: Likely Oncogenic, level_1, resistance NA;CIViC: NA;MyCancerGenome: not present;CancerHotspot: no;3DHotspot: no	MutationAssessor: NA;SIFT: NA;Polyphen-2: NA	Nonsense_Mutation	SNP	Diploid		SOMATIC	Unknown	MSKCC	13	32945219	32945219	G	T	13:g.32945219G>T	ENST00000380152.3:c.8614G>T	0.34		196	377		363	6	20/27					62.6
Race Differences in Prostate Cancer (MSK, 2021)	P-0011529-T01-IM5	Prostate Cancer	Prostate Adenocarcinoma	E1581*	OncoKB: Likely Oncogenic, level_1, resistance NA;CIViC: NA;MyCancerGenome: not present;CancerHotspot: no;3DHotspot: no	MutationAssessor: NA;SIFT: NA;Polyphen-2: NA	Nonsense_Mutation	SNP	Diploid		SOMATIC	Unknown	MSKCC	13	32913233	32913233	G	T	13:g.32913233G>T	ENST00000380152.3:c.4741G>T	0.51	0.0009	384	375	1	1139	6	2022-11-27					62.9
Race Differences in Prostate Cancer (MSK, 2021)	P-0004063-T01-IM5	Prostate Cancer	Prostate Adenocarcinoma	N1055Ifs*5	OncoKB: Likely Oncogenic, level_1, resistance NA;CIViC: NA;MyCancerGenome: not present;CancerHotspot: no;3DHotspot: no	MutationAssessor: NA;SIFT: NA;Polyphen-2: NA	Frame_Shift_Del	DEL	Diploid		SOMATIC	Unknown	MSKCC	13	32911655	32911655	A	-	13:g.32911655del	ENST00000380152.3:c.3164del	0.21		68	258		523	4	2022-11-27					61.9
Race Differences in Prostate Cancer (MSK, 2021)	P-0005774-T01-IM5	Prostate Cancer	Prostate Adenocarcinoma	E532Rfs*3	OncoKB: Likely Oncogenic, level_1, resistance NA;CIViC: NA;MyCancerGenome: not present;CancerHotspot: no;3DHotspot: no	MutationAssessor: NA;SIFT: NA;Polyphen-2: NA	Frame_Shift_Ins	INS	Diploid		SOMATIC	Unknown	MSKCC	13	32907202	32907203	-	A	13:g.32907202_32907203insA	ENST00000380152.3:c.1593dup	0.22		94	341		493	3	2022-10-27		Pathogenic			55.3
Race Differences in Prostate Cancer (MSK, 2021)	P-0006461-T01-IM5	Prostate Cancer	Prostate Adenocarcinoma	E2198Nfs*4	OncoKB: Likely Oncogenic, level_1, resistance NA;CIViC: NA;MyCancerGenome: not present;CancerHotspot: no;3DHotspot: no	MutationAssessor: NA;SIFT: NA;Polyphen-2: NA	Frame_Shift_Del	DEL	Diploid		SOMATIC	Unknown	MSKCC	13	32915083	32915084	TG	-	13:g.32915083_32915084del	ENST00000380152.3:c.6591_6592del	0.22		287	1035		788	9	2022-11-27		Pathogenic		5.8e-05	71.5
Race Differences in Prostate Cancer (MSK, 2021)	P-0006749-T01-IM5	Prostate Cancer	Prostate Adenocarcinoma	X228_splice	OncoKB: Likely Oncogenic, level_1, resistance NA;CIViC: NA;MyCancerGenome: not present;CancerHotspot: no;3DHotspot: no	MutationAssessor: NA;SIFT: NA;Polyphen-2: NA	Splice_Site	SNP	Diploid		SOMATIC	Unknown	MSKCC	13	32905055	32905055	G	C	13:g.32905055G>C	ENST00000380152.3:c.682-1G>C	0.89		159	19		166	5			Pathogenic/Likely_pathogenic			71.2
Race Differences in Prostate Cancer (MSK, 2021)	P-0007366-T01-IM5	Prostate Cancer	Prostate Adenocarcinoma	D1054Efs*9	OncoKB: Likely Oncogenic, level_1, resistance NA;CIViC: NA;MyCancerGenome: not present;CancerHotspot: no;3DHotspot: no	MutationAssessor: NA;SIFT: NA;Polyphen-2: NA	Frame_Shift_Del	DEL	Diploid		SOMATIC	Unknown	MSKCC	13	32911651	32911661	AGATAATCAAA	-	13:g.32911651_32911661del	ENST00000380152.3:c.3162_3172del	0.3	0.0027	121	280	1	376	2	2022-11-27					49.7
Race Differences in Prostate Cancer (MSK, 2021)	P-0008769-T03-IM6	Prostate Cancer	Prostate Neuroendocrine Carcinoma	X3086_splice	OncoKB: Likely Oncogenic, level_1, resistance NA;CIViC: NA;MyCancerGenome: not present;CancerHotspot: no;3DHotspot: no	MutationAssessor: NA;SIFT: NA;Polyphen-2: NA	Splice_Site	SNP	Diploid		SOMATIC	Unknown	MSKCC	13	32954283	32954283	G	C	13:g.32954283G>C	ENST00000380152.3:c.9256+1G>C	0.61		173	111		390	3			Pathogenic			54.4
Race Differences in Prostate Cancer (MSK, 2021)	P-0009546-T01-IM5	Prostate Cancer	Prostate Adenocarcinoma	G1122Efs*28	OncoKB: Likely Oncogenic, level_1, resistance NA;CIViC: NA;MyCancerGenome: not present;CancerHotspot: no;3DHotspot: no	MutationAssessor: NA;SIFT: NA;Polyphen-2: NA	Frame_Shift_Del	DEL	DeepDel		SOMATIC	Unknown	MSKCC	13	32911856	32911856	G	-	13:g.32911856del	ENST00000380152.3:c.3365del	0.15		58	324		616	2	2022-11-27		Pathogenic			77.8
Race Differences in Prostate Cancer (MSK, 2021)	P-0017524-T01-IM6	Prostate Cancer	Prostate Adenocarcinoma	P655Qfs*5	OncoKB: Likely Oncogenic, level_1, resistance NA;CIViC: NA;MyCancerGenome: not present;CancerHotspot: no;3DHotspot: no	MutationAssessor: NA;SIFT: NA;Polyphen-2: NA	Frame_Shift_Del	DEL	Diploid		SOMATIC	Unknown	MSKCC	13	32910455	32910455	C	-	13:g.32910455del	ENST00000380152.3:c.1964del	0.43		252	332		388	5	2022-11-27		Pathogenic			68.7
Race Differences in Prostate Cancer (MSK, 2021)	P-0009654-T01-IM5	Prostate Cancer	Prostate Adenocarcinoma	P655Qfs*5	OncoKB: Likely Oncogenic, level_1, resistance NA;CIViC: NA;MyCancerGenome: not present;CancerHotspot: no;3DHotspot: no	MutationAssessor: NA;SIFT: NA;Polyphen-2: NA	Frame_Shift_Del	DEL	Diploid		SOMATIC	Unknown	MSKCC	13	32910455	32910455	C	-	13:g.32910455del	ENST00000380152.3:c.1964del	0.36	0.0012	712	1262	1	819	3	2022-11-27		Pathogenic			53.6
Race Differences in Prostate Cancer (MSK, 2021)	P-0011363-T01-IM5	Prostate Cancer	Prostate Adenocarcinoma	H543Tfs*17	OncoKB: Likely Oncogenic, level_1, resistance NA;CIViC: NA;MyCancerGenome: not present;CancerHotspot: no;3DHotspot: no	MutationAssessor: NA;SIFT: NA;Polyphen-2: NA	Frame_Shift_Ins	INS	Diploid		SOMATIC	Unknown	MSKCC	13	32907240	32907241	-	A	13:g.32907240_32907241insA	ENST00000380152.3:c.1626dup	0.11		71	548		384	2	2022-10-27					59.5
Race Differences in Prostate Cancer (MSK, 2021)	P-0012145-T01-IM5	Prostate Cancer	Prostate Adenocarcinoma	S1099*	OncoKB: Likely Oncogenic, level_1, resistance NA;CIViC: NA;MyCancerGenome: not present;CancerHotspot: no;3DHotspot: no	MutationAssessor: NA;SIFT: NA;Polyphen-2: NA	Nonsense_Mutation	SNP	Diploid		SOMATIC	Unknown	MSKCC	13	32911788	32911788	C	A	13:g.32911788C>A	ENST00000380152.3:c.3296C>A	0.13		79	536		1074	7	2022-11-27		Pathogenic			79.7
Race Differences in Prostate Cancer (MSK, 2021)	P-0025276-T01-IM6	Prostate Cancer	Prostate Adenocarcinoma	S1262*	OncoKB: Likely Oncogenic, level_1, resistance NA;CIViC: NA;MyCancerGenome: not present;CancerHotspot: no;3DHotspot: no	MutationAssessor: NA;SIFT: NA;Polyphen-2: NA	Nonsense_Mutation	SNP	Diploid		SOMATIC	Unknown	MSKCC	13	32912277	32912277	C	A	13:g.32912277C>A	ENST00000380152.3:c.3785C>A	0.23		168	573		519	7	2022-11-27		Pathogenic			66.4
Race Differences in Prostate Cancer (MSK, 2021)	P-0032480-T01-IM6	Prostate Cancer	Prostate Adenocarcinoma	K2940*	OncoKB: Likely Oncogenic, level_1, resistance NA;CIViC: NA;MyCancerGenome: not present;CancerHotspot: no;3DHotspot: no	MutationAssessor: NA;SIFT: NA;Polyphen-2: NA	Nonsense_Mutation	SNP	Diploid		SOMATIC	Unknown	MSKCC	13	32953517	32953517	A	T	13:g.32953517A>T	ENST00000380152.3:c.8818A>T	0.21		71	267		515	6	22/27					66.2
Race Differences in Prostate Cancer (MSK, 2021)	P-0028587-T01-IM6	Prostate Cancer	Prostate Adenocarcinoma	S552Ffs*8	OncoKB: Likely Oncogenic, level_1, resistance NA;CIViC: NA;MyCancerGenome: not present;CancerHotspot: no;3DHotspot: no	MutationAssessor: NA;SIFT: NA;Polyphen-2: NA	Frame_Shift_Ins	INS	Diploid		SOMATIC	Unknown	MSKCC	13	32907268	32907269	-	T	13:g.32907268_32907269insT	ENST00000380152.3:c.1654dup	0.2		67	271		663	9	2022-10-27					45.9
Race Differences in Prostate Cancer (MSK, 2021)	P-0017168-T01-IM6	Prostate Cancer	Prostate Adenocarcinoma	P2762Sfs*2	OncoKB: Likely Oncogenic, level_1, resistance NA;CIViC: NA;MyCancerGenome: not present;CancerHotspot: no;3DHotspot: no	MutationAssessor: NA;SIFT: NA;Polyphen-2: NA	Frame_Shift_Ins	INS	Diploid		SOMATIC	Unknown	MSKCC	13	32937620	32937621	-	C	13:g.32937620_32937621insC	ENST00000380152.3:c.8282dup	0.69		253	115		819	2	18/27					71.3
Race Differences in Prostate Cancer (MSK, 2021)	P-0019782-T01-IM6	Prostate Cancer	Prostate Adenocarcinoma	X2479_splice	OncoKB: Likely Oncogenic, level_1, resistance NA;CIViC: NA;MyCancerGenome: not present;CancerHotspot: no;3DHotspot: no	MutationAssessor: NA;SIFT: NA;Polyphen-2: NA	Splice_Site	SNP	Diploid		SOMATIC	Unknown	MSKCC	13	32929426	32929426	G	A	13:g.32929426G>A	ENST00000380152.3:c.7435+1G>A	0.27		170	450		772	8						74.6
Race Differences in Prostate Cancer (MSK, 2021)	P-0013837-T01-IM5	Prostate Cancer	Prostate Adenocarcinoma	S2533Lfs*18	OncoKB: Likely Oncogenic, level_1, resistance NA;CIViC: NA;MyCancerGenome: not present;CancerHotspot: no;3DHotspot: no	MutationAssessor: NA;SIFT: NA;Polyphen-2: NA	Frame_Shift_Del	DEL	Diploid		SOMATIC	Unknown	MSKCC	13	32930723	32930723	C	-	13:g.32930723del	ENST00000380152.3:c.7596del	0.4		306	464		462	2	15/27					64.2
Race Differences in Prostate Cancer (MSK, 2021)	P-0025243-T01-IM6	Prostate Cancer	Prostate Adenocarcinoma	Q2164*	OncoKB: Likely Oncogenic, level_1, resistance NA;CIViC: NA;MyCancerGenome: not present;CancerHotspot: no;3DHotspot: no	MutationAssessor: NA;SIFT: NA;Polyphen-2: NA	Nonsense_Mutation	SNP	Diploid		SOMATIC	Unknown	MSKCC	13	32914982	32914982	C	T	13:g.32914982C>T	ENST00000380152.3:c.6490C>T	0.19	0.0034	103	427	2	581	12	2022-11-27		Pathogenic			67.6
Race Differences in Prostate Cancer (MSK, 2021)	P-0021254-T01-IM6	Prostate Cancer	Prostate Adenocarcinoma	N1316Kfs*3	OncoKB: Likely Oncogenic, level_1, resistance NA;CIViC: NA;MyCancerGenome: not present;CancerHotspot: no;3DHotspot: no	MutationAssessor: NA;SIFT: NA;Polyphen-2: NA	Frame_Shift_Ins	INS	Diploid		SOMATIC	Unknown	MSKCC	13	32912436	32912437	-	A	13:g.32912436_32912437insA	ENST00000380152.3:c.3947dup	0.14		33	202		471	4	2022-11-27					65.5
Race Differences in Prostate Cancer (MSK, 2021)	P-0024660-T01-IM6	Prostate Cancer	Prostate Adenocarcinoma	I2948Lfs*28	OncoKB: Likely Oncogenic, level_1, resistance NA;CIViC: NA;MyCancerGenome: not present;CancerHotspot: no;3DHotspot: no	MutationAssessor: NA;SIFT: NA;Polyphen-2: NA	Frame_Shift_Del	DEL	Diploid		SOMATIC	Unknown	MSKCC	13	32953539	32953539	A	-	13:g.32953539del	ENST00000380152.3:c.8842del	0.31		222	503		576	65	22/27		Pathogenic			64.3
Race Differences in Prostate Cancer (MSK, 2021)	P-0034632-T01-IM6	Prostate Cancer	Prostate Adenocarcinoma	E732*	OncoKB: Likely Oncogenic, level_1, resistance NA;CIViC: NA;MyCancerGenome: not present;CancerHotspot: no;3DHotspot: no	MutationAssessor: NA;SIFT: NA;Polyphen-2: NA	Nonsense_Mutation	NA	Diploid		SOMATIC	Unknown	MSKCC	13	32910686	32910686	G	T	13:g.32910686G>T	ENST00000380152.3:c.2194G>T	0.09		69	683		572	3	2022-11-27					65
Race Differences in Prostate Cancer (MSK, 2021)	P-0037423-T01-IM6	Prostate Cancer	Prostate Adenocarcinoma	H179Nfs*7	OncoKB: Likely Oncogenic, level_1, resistance NA;CIViC: NA;MyCancerGenome: not present;CancerHotspot: no;3DHotspot: no	MutationAssessor: NA;SIFT: NA;Polyphen-2: NA	Frame_Shift_Ins	INS	Diploid		SOMATIC	Unknown	MSKCC	13	32900649	32900650	-	GA	13:g.32900649_32900650insGA	ENST00000380152.3:c.530_531insGA	0.17		29	141		519	2	2022-07-27					71
Race Differences in Prostate Cancer (MSK, 2021)	P-0042144-T01-IM6	Prostate Cancer	Prostate Adenocarcinoma	N1198Kfs*2	OncoKB: Likely Oncogenic, level_1, resistance NA;CIViC: NA;MyCancerGenome: not present;CancerHotspot: no;3DHotspot: no	MutationAssessor: NA;SIFT: NA;Polyphen-2: NA	Frame_Shift_Ins	INS	Diploid		SOMATIC	Unknown	MSKCC	13	32912080	32912081	-	A	13:g.32912080_32912081insA	ENST00000380152.3:c.3593dup	0.35		256	468		765	11	2022-11-27		Pathogenic			60.8
Race Differences in Prostate Cancer (MSK, 2021)	P-0050123-T01-IM6	Prostate Cancer	Prostate Adenocarcinoma	S442Qfs*18	OncoKB: Likely Oncogenic, level_1, resistance NA;CIViC: NA;MyCancerGenome: not present;CancerHotspot: no;3DHotspot: no	MutationAssessor: NA;SIFT: NA;Polyphen-2: NA	Frame_Shift_Del	DEL	Diploid		SOMATIC	Unknown	MSKCC	13	32906938	32906938	T	-	13:g.32906938del	ENST00000380152.3:c.1324del	0.52		201	188		478	7	2022-10-27					55.3
Race Differences in Prostate Cancer (MSK, 2021)	P-0050196-T01-IM6	Prostate Cancer	Prostate Adenocarcinoma	I1884Ffs*25	OncoKB: Likely Oncogenic, level_1, resistance NA;CIViC: NA;MyCancerGenome: not present;CancerHotspot: no;3DHotspot: no	MutationAssessor: NA;SIFT: NA;Polyphen-2: NA	Frame_Shift_Del	DEL	Diploid		SOMATIC	Unknown	MSKCC	13	32914138	32914138	A	-	13:g.32914138del	ENST00000380152.3:c.5650del	0.3	0.0021	117	269	1	477	78	2022-11-27					77.7
Race Differences in Prostate Cancer (MSK, 2021)	P-0048172-T01-IM6	Prostate Cancer	Prostate Adenocarcinoma	E2848*	OncoKB: Likely Oncogenic, level_1, resistance NA;CIViC: NA;MyCancerGenome: not present;CancerHotspot: no;3DHotspot: no	MutationAssessor: NA;SIFT: NA;Polyphen-2: NA	Nonsense_Mutation	SNP	Diploid		SOMATIC	Unknown	MSKCC	13	32945147	32945147	G	T	13:g.32945147G>T	ENST00000380152.3:c.8542G>T	0.56		96	74		285	4	20/27					63.4
Race Differences in Prostate Cancer (MSK, 2021)	P-0042332-T01-IM6	Prostate Cancer	Prostate Adenocarcinoma	L2647*	OncoKB: Likely Oncogenic, level_1, resistance NA;CIViC: NA;MyCancerGenome: not present;CancerHotspot: no;3DHotspot: no	MutationAssessor: NA;SIFT: NA;Polyphen-2: NA	Frame_Shift_Del	DEL	Diploid		SOMATIC	Unknown	MSKCC	13	32936792	32936792	C	-	13:g.32936792del	ENST00000380152.3:c.7939del	0.35		91	171		348	3	17/27					60.2
Race Differences in Prostate Cancer (MSK, 2021)	P-0035133-T01-IM6	Prostate Cancer	Prostate Adenocarcinoma	X2479_splice	OncoKB: Likely Oncogenic, level_1, resistance NA;CIViC: NA;MyCancerGenome: not present;CancerHotspot: no;3DHotspot: no	MutationAssessor: NA;SIFT: NA;Polyphen-2: NA	Splice_Site	SNP	Diploid		SOMATIC	Unknown	MSKCC	13	32930564	32930564	G	T	13:g.32930564G>T	ENST00000380152.3:c.7436-1G>T	0.17	0.0037	28	137	1	267	539			Likely_pathogenic			57.3
Race Differences in Prostate Cancer (MSK, 2021)	P-0040458-T01-IM6	Prostate Cancer	Prostate Adenocarcinoma	X2918_splice	OncoKB: Likely Oncogenic, level_1, resistance NA;CIViC: NA;MyCancerGenome: not present;CancerHotspot: no;3DHotspot: no	MutationAssessor: NA;SIFT: NA;Polyphen-2: NA	Splice_Site	SNP	Diploid		SOMATIC	Unknown	MSKCC	13	32950930	32950930	T	G	13:g.32950930T>G	ENST00000380152.3:c.8754+2T>G	0.06		35	513		375	3			Pathogenic			54.5
Race Differences in Prostate Cancer (MSK, 2021)	P-0036572-T01-IM6	Prostate Cancer	Prostate Adenocarcinoma	I2330Hfs*3	OncoKB: Likely Oncogenic, level_1, resistance NA;CIViC: NA;MyCancerGenome: not present;CancerHotspot: no;3DHotspot: no	MutationAssessor: NA;SIFT: NA;Polyphen-2: NA	Frame_Shift_Del	DEL	Diploid		SOMATIC	Unknown	MSKCC	13	32921012	32921031	CGATTACCTGTGTACCCTTT	-	13:g.32921012_32921031del	ENST00000380152.3:c.6988_7007del	0.45		95	116		430	5	13/27					75.6
Race Differences in Prostate Cancer (MSK, 2021)	P-0035818-T01-IM6	Prostate Cancer	Prostate Small Cell Carcinoma	S234Pfs*7	OncoKB: Likely Oncogenic, level_1, resistance NA;CIViC: NA;MyCancerGenome: not present;CancerHotspot: no;3DHotspot: no	MutationAssessor: NA;SIFT: NA;Polyphen-2: NA	Frame_Shift_Del	DEL	Diploid		SOMATIC	Unknown	MSKCC	13	32905070	32905070	T	-	13:g.32905070del	ENST00000380152.3:c.700del	0.86		75	12		231	4	2022-09-27		Pathogenic			59.7
Race Differences in Prostate Cancer (MSK, 2021)	P-0035746-T01-IM6	Prostate Cancer	Prostate Adenocarcinoma	K1018*	OncoKB: Likely Oncogenic, level_1, resistance NA;CIViC: NA;MyCancerGenome: not present;CancerHotspot: no;3DHotspot: no	MutationAssessor: NA;SIFT: NA;Polyphen-2: NA	Nonsense_Mutation	SNP	Diploid		SOMATIC	Unknown	MSKCC	13	32911544	32911544	A	T	13:g.32911544A>T	ENST00000380152.3:c.3052A>T	0.26		86	250		338	5	2022-11-27					70.1
Race Differences in Prostate Cancer (MSK, 2021)	P-0033701-T02-IM6	Prostate Cancer	Prostate Adenocarcinoma	T1974_S1982delinsL	OncoKB: Likely Oncogenic, level_1, resistance NA;CIViC: NA;MyCancerGenome: not present;CancerHotspot: no;3DHotspot: no	MutationAssessor: NA;SIFT: NA;Polyphen-2: NA	In_Frame_Del	DEL	Diploid		SOMATIC	Unknown	MSKCC	13	32914412	32914438	ACTTGTGGGATTTTTAGCACAGCAAGT	CTG	13:g.32914412_32914438delinsCTG	ENST00000380152.3:c.5920_5946delinsCTG	0.2		139	541		607	7	2022-11-27					53.7
Metastatic Prostate Cancer (SU2C/PCF Dream Team, Cell 2015)	SC_9027	Prostate Adenocarcinoma	Prostate Adenocarcinoma	T3085Nfs*26	OncoKB: Likely Oncogenic, level_1, resistance NA;CIViC: NA;MyCancerGenome: not present;CancerHotspot: no;3DHotspot: no	MutationAssessor: NA;SIFT: NA;Polyphen-2: NA	Frame_Shift_Ins	INS	Diploid		NA	NA	NA	13	32954272	32954273	-	A	13:g.32954272_32954273insA	ENST00000380152.3:c.9253dup	0.35		18	34		69	161	24/27		Pathogenic
Metastatic Prostate Cancer (SU2C/PCF Dream Team, Cell 2015)	SC_9097	Prostate Adenocarcinoma	Prostate Adenocarcinoma	Q2157Ifs*18	OncoKB: Likely Oncogenic, level_1, resistance NA;CIViC: NA;MyCancerGenome: not present;CancerHotspot: no;3DHotspot: no	MutationAssessor: NA;SIFT: NA;Polyphen-2: NA	Frame_Shift_Del	DEL	ShallowDel	1	NA	NA	NA	13	32914954	32914955	TC	-	13:g.32914954_32914955del	ENST00000380152.3:c.6468_6469del	0.74		125	44		210	180	2022-11-27		Pathogenic		0.00012
Metastatic Prostate Cancer (SU2C/PCF Dream Team, Cell 2015)	6115250	Prostate Adenocarcinoma	Prostate Adenocarcinoma	L2362Cfs*5	OncoKB: Likely Oncogenic, level_1, resistance NA;CIViC: NA;MyCancerGenome: not present;CancerHotspot: no;3DHotspot: no	MutationAssessor: NA;SIFT: NA;Polyphen-2: NA	Frame_Shift_Del	DEL	Diploid		NA	NA	NA	13	32929073	32929073	T	-	13:g.32929073del	ENST00000380152.3:c.7085del	0.45		114	139		162	96	14/27
Metastatic Prostate Cancer (SU2C/PCF Dream Team, Cell 2015)	SC_9021	Prostate Adenocarcinoma	Prostate Adenocarcinoma	K485Sfs*24	OncoKB: Likely Oncogenic, level_1, resistance NA;CIViC: NA;MyCancerGenome: not present;CancerHotspot: no;3DHotspot: no	MutationAssessor: NA;SIFT: NA;Polyphen-2: NA	Frame_Shift_Del	DEL	ShallowDel		NA	NA	NA	13	32907067	32907067	A	-	13:g.32907067del	ENST00000380152.3:c.1454del	0.54		49	42		111	149	2022-10-27		Pathogenic
Metastatic Prostate Cancer (SU2C/PCF Dream Team, Cell 2015)	SC_9038	Prostate Adenocarcinoma	Prostate Adenocarcinoma	S313Lfs*11	OncoKB: Likely Oncogenic, level_1, resistance NA;CIViC: NA;MyCancerGenome: not present;CancerHotspot: no;3DHotspot: no	MutationAssessor: NA;SIFT: NA;Polyphen-2: NA	Frame_Shift_Del	DEL	Diploid		NA	NA	NA	13	32906548	32906548	T	-	13:g.32906548del	ENST00000380152.3:c.937del	0.14		31	197		75	106	2022-10-27
Metastatic Prostate Cancer (SU2C/PCF Dream Team, Cell 2015)	SC_9082	Prostate Adenocarcinoma	Prostate Adenocarcinoma	N2452Mfs*15	OncoKB: Likely Oncogenic, level_1, resistance NA;CIViC: NA;MyCancerGenome: not present;CancerHotspot: no;3DHotspot: no	MutationAssessor: NA;SIFT: NA;Polyphen-2: NA	Frame_Shift_Del	DEL	ShallowDel		NA	NA	NA	13	32929344	32929344	A	-	13:g.32929344del	ENST00000380152.3:c.7355del	0.16		30	160		154	86	14/27		Pathogenic
Metastatic Prostate Cancer (SU2C/PCF Dream Team, Cell 2015)	SC_9083	Prostate Adenocarcinoma	Prostate Adenocarcinoma	S871Qfs*3	OncoKB: Likely Oncogenic, level_1, resistance NA;CIViC: NA;MyCancerGenome: not present;CancerHotspot: no;3DHotspot: no	MutationAssessor: NA;SIFT: NA;Polyphen-2: NA	Frame_Shift_Del	DEL	Diploid		NA	NA	NA	13	32911101	32911101	T	-	13:g.32911101del	ENST00000380152.3:c.2611del	0.44		107	136		185	241	2022-11-27
Metastatic Prostate Cancer (SU2C/PCF Dream Team, Cell 2015)	TP_2009	Prostate Adenocarcinoma	Prostate Adenocarcinoma	D885Mfs*9	OncoKB: Likely Oncogenic, level_1, resistance NA;CIViC: NA;MyCancerGenome: not present;CancerHotspot: no;3DHotspot: no	MutationAssessor: NA;SIFT: NA;Polyphen-2: NA	Frame_Shift_Del	DEL	ShallowDel	1	NA	NA	NA	13	32911143	32911146	CAGA	-	13:g.32911143_32911146del	ENST00000380152.3:c.2653_2656del	0.2		27	108		135	100	2022-11-27		Pathogenic
Prostate Adenocarcinoma (TCGA, Cell 2015)	TCGA-J9-A8CM-01	Prostate Cancer	Prostate Adenocarcinoma	C916Vfs*2	OncoKB: Likely Oncogenic, level_1, resistance NA;CIViC: NA;MyCancerGenome: not present;CancerHotspot: no;3DHotspot: no	MutationAssessor: NA;SIFT: NA;Polyphen-2: NA	Frame_Shift_Del	DEL	ShallowDel		Somatic	NA	broad.mit.edu	13	32911237	32911237	T	-	13:g.32911237del	ENST00000380152.3:c.2746del	0.33		17	34		108	49	2022-11-27
Prostate Adenocarcinoma (TCGA, Cell 2015)	TCGA-EJ-7328-01	Prostate Cancer	Prostate Adenocarcinoma	S3364Ifs*4	OncoKB: Likely Oncogenic, level_1, resistance NA;CIViC: NA;MyCancerGenome: not present;CancerHotspot: no;3DHotspot: no	MutationAssessor: NA;SIFT: NA;Polyphen-2: NA	Frame_Shift_Ins	INS	Diploid		Somatic	NA	broad.mit.edu	13	32972737	32972738	-	T	13:g.32972737_32972738insT	ENST00000380152.3:c.10088dup	0.18		14	63		81	18	27/27
Prostate Adenocarcinoma (TCGA, Cell 2015)	TCGA-CH-5754-01	Prostate Cancer	Prostate Adenocarcinoma	N433Tfs*27	OncoKB: Likely Oncogenic, level_1, resistance NA;CIViC: NA;MyCancerGenome: not present;CancerHotspot: no;3DHotspot: no	MutationAssessor: NA;SIFT: NA;Polyphen-2: NA	Frame_Shift_Del	DEL	ShallowDel		Somatic	NA	broad.mit.edu	13	32906912	32906912	A	-	13:g.32906912del	ENST00000380152.3:c.1298del	0.35		82	149		391	64	2022-10-27
Prostate Cancer (MSKCC, JCO Precis Oncol 2017)	P-0001325-T01-IM3	Prostate Cancer	Prostate Small Cell Carcinoma	N1784Tfs*7	OncoKB: Likely Oncogenic, level_1, resistance NA;CIViC: NA;MyCancerGenome: not present;CancerHotspot: no;3DHotspot: no	MutationAssessor: NA;SIFT: NA;Polyphen-2: NA	Frame_Shift_Del	DEL	Diploid	2	SOMATIC	NA	NA	13	32913837	32913837	A	-	13:g.32913837del	ENST00000380152.3:c.5351del							26	2022-11-27		Pathogenic
Prostate Cancer (MSKCC, JCO Precis Oncol 2017)	P-0001325-T02-IM5	Prostate Cancer	Prostate Small Cell Carcinoma	N1784Tfs*7	OncoKB: Likely Oncogenic, level_1, resistance NA;CIViC: NA;MyCancerGenome: not present;CancerHotspot: no;3DHotspot: no	MutationAssessor: NA;SIFT: NA;Polyphen-2: NA	Frame_Shift_Del	DEL	Diploid	2	NA	NA	NA	13	32913837	32913837	A	-	13:g.32913837del	ENST00000380152.3:c.5351del							36	2022-11-27		Pathogenic
Prostate Cancer (MSKCC, JCO Precis Oncol 2017)	P-0001493-T01-IM3	Prostate Cancer	Prostate Adenocarcinoma	E897*	OncoKB: Likely Oncogenic, level_1, resistance NA;CIViC: NA;MyCancerGenome: not present;CancerHotspot: no;3DHotspot: no	MutationAssessor: NA;SIFT: NA;Polyphen-2: NA	Nonsense_Mutation	SNP	Diploid	1	SOMATIC	NA	MSKCC	13	32911181	32911181	G	T	13:g.32911181G>T	ENST00000380152.3:c.2689G>T							3	2022-11-27		Pathogenic/Likely_pathogenic
Prostate Cancer (MSKCC, JCO Precis Oncol 2017)	P-0001449-T01-IM3	Prostate Cancer	Prostate Adenocarcinoma	E2981Rfs*37	OncoKB: Likely Oncogenic, level_1, resistance NA;CIViC: NA;MyCancerGenome: not present;CancerHotspot: no;3DHotspot: no	MutationAssessor: NA;SIFT: NA;Polyphen-2: NA	Frame_Shift_Ins	INS	Diploid		SOMATIC	NA	NA	13	32953632	32953633	-	A	13:g.32953632_32953633insA	ENST00000380152.3:c.8940dup							3	22/27		Pathogenic
Prostate Cancer (MSKCC, JCO Precis Oncol 2017)	P-0001449-T02-IM5	Prostate Cancer	Prostate Adenocarcinoma	E2981Rfs*37	OncoKB: Likely Oncogenic, level_1, resistance NA;CIViC: NA;MyCancerGenome: not present;CancerHotspot: no;3DHotspot: no	MutationAssessor: NA;SIFT: NA;Polyphen-2: NA	Frame_Shift_Ins	INS	Diploid		SOMATIC	NA	NA	13	32953632	32953633	-	A	13:g.32953632_32953633insA	ENST00000380152.3:c.8940dup							4	22/27		Pathogenic
Prostate Cancer (MSKCC, JCO Precis Oncol 2017)	P-0000441-T01-IM3	Prostate Cancer	Prostate Adenocarcinoma	L2362Cfs*5	OncoKB: Likely Oncogenic, level_1, resistance NA;CIViC: NA;MyCancerGenome: not present;CancerHotspot: no;3DHotspot: no	MutationAssessor: NA;SIFT: NA;Polyphen-2: NA	Frame_Shift_Del	DEL	Diploid		SOMATIC	NA	NA	13	32929073	32929073	T	-	13:g.32929073del	ENST00000380152.3:c.7085del							6	14/27
Prostate Cancer (MSKCC, JCO Precis Oncol 2017)	P-0004735-T01-IM5	Prostate Cancer	Prostate Adenocarcinoma	R645Efs*15	OncoKB: Likely Oncogenic, level_1, resistance NA;CIViC: NA;MyCancerGenome: not present;CancerHotspot: no;3DHotspot: no	MutationAssessor: NA;SIFT: NA;Polyphen-2: NA	Frame_Shift_Del	DEL	Diploid		SOMATIC	NA	NA	13	32910422	32910422	A	-	13:g.32910422del	ENST00000380152.3:c.1933del							4	2022-11-27		Pathogenic
Prostate Cancer (MSKCC, JCO Precis Oncol 2017)	P-0003468-T01-IM5	Prostate Cancer	Prostate Adenocarcinoma	K1860*	OncoKB: Likely Oncogenic, level_1, resistance NA;CIViC: NA;MyCancerGenome: not present;CancerHotspot: no;3DHotspot: no	MutationAssessor: NA;SIFT: NA;Polyphen-2: NA	Nonsense_Mutation	SNP	DeepDel		SOMATIC	NA	MSKCC	13	32914070	32914070	A	T	13:g.32914070A>T	ENST00000380152.3:c.5578A>T							5	2022-11-27		Pathogenic
Prostate Cancer (MSKCC, JCO Precis Oncol 2017)	P-0003468-T02-IM5	Prostate Cancer	Prostate Adenocarcinoma	K1860*	OncoKB: Likely Oncogenic, level_1, resistance NA;CIViC: NA;MyCancerGenome: not present;CancerHotspot: no;3DHotspot: no	MutationAssessor: NA;SIFT: NA;Polyphen-2: NA	Nonsense_Mutation	SNP	DeepDel		SOMATIC	NA	MSKCC	13	32914070	32914070	A	T	13:g.32914070A>T	ENST00000380152.3:c.5578A>T							5	2022-11-27		Pathogenic
Prostate Cancer (MSKCC, JCO Precis Oncol 2017)	P-0000672-T01-IM3	Prostate Cancer	Prostate Adenocarcinoma	Y949Lfs*10	OncoKB: Likely Oncogenic, level_1, resistance NA;CIViC: NA;MyCancerGenome: not present;CancerHotspot: no;3DHotspot: no	MutationAssessor: NA;SIFT: NA;Polyphen-2: NA	Frame_Shift_Ins	INS	Diploid		SOMATIC	NA	NA	13	32911334	32911335	-	T	13:g.32911334_32911335insT	ENST00000380152.3:c.2845dup							1	2022-11-27
Prostate Cancer (MSKCC, JCO Precis Oncol 2017)	P-0000964-T02-IM3	Prostate Cancer	Prostate Adenocarcinoma	K2075*	OncoKB: Likely Oncogenic, level_1, resistance NA;CIViC: NA;MyCancerGenome: not present;CancerHotspot: no;3DHotspot: no	MutationAssessor: NA;SIFT: NA;Polyphen-2: NA	Frame_Shift_Del	DEL	Diploid		SOMATIC	NA	NA	13	32914715	32914719	AAAGT	-	13:g.32914715_32914719del	ENST00000380152.3:c.6223_6227del							5	2022-11-27
Prostate Cancer (MSKCC, JCO Precis Oncol 2017)	P-0000964-T01-IM3	Prostate Cancer	Prostate Adenocarcinoma	K2075*	OncoKB: Likely Oncogenic, level_1, resistance NA;CIViC: NA;MyCancerGenome: not present;CancerHotspot: no;3DHotspot: no	MutationAssessor: NA;SIFT: NA;Polyphen-2: NA	Frame_Shift_Del	DEL	Diploid		SOMATIC	NA	NA	13	32914715	32914719	AAAGT	-	13:g.32914715_32914719del	ENST00000380152.3:c.6223_6227del							5	2022-11-27
Prostate Cancer (MSKCC, JCO Precis Oncol 2017)	P-0001687-T01-IM3	Prostate Cancer	Prostate Small Cell Carcinoma	E2872*	OncoKB: Likely Oncogenic, level_1, resistance NA;CIViC: NA;MyCancerGenome: not present;CancerHotspot: no;3DHotspot: no	MutationAssessor: NA;SIFT: NA;Polyphen-2: NA	Nonsense_Mutation	SNP	Diploid		SOMATIC	NA	MSKCC	13	32945219	32945219	G	T	13:g.32945219G>T	ENST00000380152.3:c.8614G>T							6	20/27
Prostate Cancer (MSKCC, JCO Precis Oncol 2017)	P-0004063-T01-IM5	Prostate Cancer	Prostate Adenocarcinoma	N1055Ifs*5	OncoKB: Likely Oncogenic, level_1, resistance NA;CIViC: NA;MyCancerGenome: not present;CancerHotspot: no;3DHotspot: no	MutationAssessor: NA;SIFT: NA;Polyphen-2: NA	Frame_Shift_Del	DEL	Diploid		SOMATIC	NA	NA	13	32911655	32911655	A	-	13:g.32911655del	ENST00000380152.3:c.3164del							4	2022-11-27
Prostate Cancer (MSKCC, JCO Precis Oncol 2017)	P-0005774-T01-IM5	Prostate Cancer	Prostate Adenocarcinoma	E532Rfs*3	OncoKB: Likely Oncogenic, level_1, resistance NA;CIViC: NA;MyCancerGenome: not present;CancerHotspot: no;3DHotspot: no	MutationAssessor: NA;SIFT: NA;Polyphen-2: NA	Frame_Shift_Ins	INS	Diploid		SOMATIC	NA	NA	13	32907202	32907203	-	A	13:g.32907202_32907203insA	ENST00000380152.3:c.1593dup							3	2022-10-27		Pathogenic
Prostate Cancer (MSKCC, JCO Precis Oncol 2017)	P-0006461-T01-IM5	Prostate Cancer	Prostate Adenocarcinoma	E2198Nfs*4	OncoKB: Likely Oncogenic, level_1, resistance NA;CIViC: NA;MyCancerGenome: not present;CancerHotspot: no;3DHotspot: no	MutationAssessor: NA;SIFT: NA;Polyphen-2: NA	Frame_Shift_Del	DEL	Diploid		SOMATIC	NA	NA	13	32915083	32915084	TG	-	13:g.32915083_32915084del	ENST00000380152.3:c.6591_6592del							9	2022-11-27		Pathogenic		5.8e-05
Prostate Cancer (MSKCC, JCO Precis Oncol 2017)	P-0006749-T01-IM5	Prostate Cancer	Prostate Adenocarcinoma	X228_splice	OncoKB: Likely Oncogenic, level_1, resistance NA;CIViC: NA;MyCancerGenome: not present;CancerHotspot: no;3DHotspot: no	MutationAssessor: NA;SIFT: NA;Polyphen-2: NA	Splice_Site	SNP	Diploid		SOMATIC	NA	MSKCC	13	32905055	32905055	G	C	13:g.32905055G>C	ENST00000380152.3:c.682-1G>C							5			Pathogenic/Likely_pathogenic
Prostate Cancer (MSKCC, JCO Precis Oncol 2017)	P-0007366-T01-IM5	Prostate Cancer	Prostate Adenocarcinoma	D1054Efs*9	OncoKB: Likely Oncogenic, level_1, resistance NA;CIViC: NA;MyCancerGenome: not present;CancerHotspot: no;3DHotspot: no	MutationAssessor: NA;SIFT: NA;Polyphen-2: NA	Frame_Shift_Del	DEL	Diploid		SOMATIC	NA	NA	13	32911651	32911661	AGATAATCAAA	-	13:g.32911651_32911661del	ENST00000380152.3:c.3162_3172del							2	2022-11-27
Prostate Cancer (MSKCC, JCO Precis Oncol 2017)	P-0008769-T02-IM5	Prostate Cancer	Prostate Adenocarcinoma	X3086_splice	OncoKB: Likely Oncogenic, level_1, resistance NA;CIViC: NA;MyCancerGenome: not present;CancerHotspot: no;3DHotspot: no	MutationAssessor: NA;SIFT: NA;Polyphen-2: NA	Splice_Site	SNP	Diploid		SOMATIC	NA	MSKCC	13	32954283	32954283	G	C	13:g.32954283G>C	ENST00000380152.3:c.9256+1G>C							4			Pathogenic
Prostate Adenocarcinoma (MSKCC, Cancer Cell 2010)	LAPC4-1	Prostate Adenocarcinoma	Prostate Adenocarcinoma	N1287Ifs*6	OncoKB: Likely Oncogenic, level_1, resistance NA;CIViC: NA;MyCancerGenome: not present;CancerHotspot: no;3DHotspot: no	MutationAssessor: NA;SIFT: NA;Polyphen-2: NA	Frame_Shift_Del	DEL	Diploid		No matched normal	Valid	MSKCC	13	32912351	32912351	A	-	13:g.32912351del	ENST00000380152.3:c.3860del							30	2022-11-27
Prostate Adenocarcinoma (TCGA, PanCancer Atlas)	TCGA-EJ-5495-01	Prostate Adenocarcinoma	Prostate Adenocarcinoma	V726Sfs*25	OncoKB: Likely Oncogenic, level_1, resistance NA;CIViC: NA;MyCancerGenome: not present;CancerHotspot: no;3DHotspot: no	MutationAssessor: NA;SIFT: NA;Polyphen-2: NA	Frame_Shift_Ins	INS	ShallowDel		.	.	.	13	32910661	32910662	-	A	13:g.32910661_32910662insA	ENST00000380152.3:c.2175dup	0.22		28	101		141	68	2022-11-27		Pathogenic
Prostate Adenocarcinoma (TCGA, PanCancer Atlas)	TCGA-J9-A8CM-01	Prostate Adenocarcinoma	Prostate Adenocarcinoma	C916Vfs*2	OncoKB: Likely Oncogenic, level_1, resistance NA;CIViC: NA;MyCancerGenome: not present;CancerHotspot: no;3DHotspot: no	MutationAssessor: NA;SIFT: NA;Polyphen-2: NA	Frame_Shift_Del	DEL	ShallowDel		.	.	.	13	32911237	32911237	T	-	13:g.32911237del	ENST00000380152.3:c.2746del	0.23		15	51		99	64	2022-11-27
Prostate Adenocarcinoma (TCGA, PanCancer Atlas)	TCGA-V1-A9OH-01	Prostate Adenocarcinoma	Prostate Adenocarcinoma	N213Mfs*17	OncoKB: Likely Oncogenic, level_1, resistance NA;CIViC: NA;MyCancerGenome: not present;CancerHotspot: no;3DHotspot: no	MutationAssessor: NA;SIFT: NA;Polyphen-2: NA	Frame_Shift_Del	DEL	ShallowDel		.	.	.	13	32903584	32903584	A	-	13:g.32903584del	ENST00000380152.3:c.638del	0.28		17	44		96	51	2022-08-27
Prostate Adenocarcinoma (TCGA, PanCancer Atlas)	TCGA-EJ-7328-01	Prostate Adenocarcinoma	Prostate Adenocarcinoma	S3364Ifs*4	OncoKB: Likely Oncogenic, level_1, resistance NA;CIViC: NA;MyCancerGenome: not present;CancerHotspot: no;3DHotspot: no	MutationAssessor: NA;SIFT: NA;Polyphen-2: NA	Frame_Shift_Ins	INS	Diploid		.	.	.	13	32972737	32972738	-	T	13:g.32972737_32972738insT	ENST00000380152.3:c.10088dup	0.14		11	70		71	26	27/27
Prostate Adenocarcinoma (TCGA, PanCancer Atlas)	TCGA-CH-5754-01	Prostate Adenocarcinoma	Prostate Adenocarcinoma	N433Tfs*27	OncoKB: Likely Oncogenic, level_1, resistance NA;CIViC: NA;MyCancerGenome: not present;CancerHotspot: no;3DHotspot: no	MutationAssessor: NA;SIFT: NA;Polyphen-2: NA	Frame_Shift_Del	DEL	ShallowDel		.	.	.	13	32906912	32906912	A	-	13:g.32906912del	ENST00000380152.3:c.1298del	0.3		92	213		351	78	2022-10-27
Metastatic castration-sensitive prostate cancer (MSK, Clin Cancer Res 2020)	P-0001829-T02-IM5	Prostate Cancer	Prostate Adenocarcinoma	T3033Nfs*11	OncoKB: Likely Oncogenic, level_1, resistance NA;CIViC: NA;MyCancerGenome: not present;CancerHotspot: no;3DHotspot: no	MutationAssessor: NA;SIFT: NA;Polyphen-2: NA	Frame_Shift_Ins	INS	Diploid	3	SOMATIC	Unknown	MSKCC	13	32954022	32954023	-	A	13:g.32954022_32954023insA	ENST00000380152.3:c.9097dup	0.26	0.02	242	690	12	495	4	23/27		Pathogenic
Metastatic castration-sensitive prostate cancer (MSK, Clin Cancer Res 2020)	P-0001449-T01-IM3	Prostate Cancer	Prostate Adenocarcinoma	E2981Rfs*37	OncoKB: Likely Oncogenic, level_1, resistance NA;CIViC: NA;MyCancerGenome: not present;CancerHotspot: no;3DHotspot: no	MutationAssessor: NA;SIFT: NA;Polyphen-2: NA	Frame_Shift_Ins	INS	Diploid		SOMATIC	Unknown	MSKCC	13	32953632	32953633	-	A	13:g.32953632_32953633insA	ENST00000380152.3:c.8940dup	0.12		24	183		163	3	22/27		Pathogenic
Metastatic castration-sensitive prostate cancer (MSK, Clin Cancer Res 2020)	P-0001687-T01-IM3	Prostate Cancer	Prostate Adenocarcinoma	E2872*	OncoKB: Likely Oncogenic, level_1, resistance NA;CIViC: NA;MyCancerGenome: not present;CancerHotspot: no;3DHotspot: no	MutationAssessor: NA;SIFT: NA;Polyphen-2: NA	Nonsense_Mutation	SNP	Diploid		SOMATIC	Unknown	MSKCC	13	32945219	32945219	G	T	13:g.32945219G>T	ENST00000380152.3:c.8614G>T	0.34		196	377		363	6	20/27
Metastatic castration-sensitive prostate cancer (MSK, Clin Cancer Res 2020)	P-0005774-T01-IM5	Prostate Cancer	Prostate Adenocarcinoma	E532Rfs*3	OncoKB: Likely Oncogenic, level_1, resistance NA;CIViC: NA;MyCancerGenome: not present;CancerHotspot: no;3DHotspot: no	MutationAssessor: NA;SIFT: NA;Polyphen-2: NA	Frame_Shift_Ins	INS	Diploid		SOMATIC	Unknown	MSKCC	13	32907202	32907203	-	A	13:g.32907202_32907203insA	ENST00000380152.3:c.1593dup	0.22		94	341		493	3	2022-10-27		Pathogenic
Metastatic castration-sensitive prostate cancer (MSK, Clin Cancer Res 2020)	P-0006226-T02-IM5	Prostate Cancer	Prostate Adenocarcinoma	E731Gfs*19	OncoKB: Likely Oncogenic, level_1, resistance NA;CIViC: NA;MyCancerGenome: not present;CancerHotspot: no;3DHotspot: no	MutationAssessor: NA;SIFT: NA;Polyphen-2: NA	Frame_Shift_Del	DEL	Diploid		SOMATIC	Unknown	MSKCC	13	32910684	32910685	AA	-	13:g.32910684_32910685del	ENST00000380152.3:c.2192_2193del	0.15		237	1293		768	10	2022-11-27
Metastatic castration-sensitive prostate cancer (MSK, Clin Cancer Res 2020)	P-0008769-T02-IM5	Prostate Cancer	Prostate Adenocarcinoma	X3086_splice	OncoKB: Likely Oncogenic, level_1, resistance NA;CIViC: NA;MyCancerGenome: not present;CancerHotspot: no;3DHotspot: no	MutationAssessor: NA;SIFT: NA;Polyphen-2: NA	Splice_Site	SNP	Diploid		SOMATIC	Unknown	MSKCC	13	32954283	32954283	G	C	13:g.32954283G>C	ENST00000380152.3:c.9256+1G>C	0.26		129	364		404	4			Pathogenic
Metastatic castration-sensitive prostate cancer (MSK, Clin Cancer Res 2020)	P-0025276-T01-IM6	Prostate Cancer	Prostate Adenocarcinoma	S1262*	OncoKB: Likely Oncogenic, level_1, resistance NA;CIViC: NA;MyCancerGenome: not present;CancerHotspot: no;3DHotspot: no	MutationAssessor: NA;SIFT: NA;Polyphen-2: NA	Nonsense_Mutation	SNP	Diploid		SOMATIC	Unknown	MSKCC	13	32912277	32912277	C	A	13:g.32912277C>A	ENST00000380152.3:c.3785C>A	0.23		168	573		519	7	2022-11-27		Pathogenic
Metastatic castration-sensitive prostate cancer (MSK, Clin Cancer Res 2020)	P-0028587-T01-IM6	Prostate Cancer	Prostate Adenocarcinoma	S552Ffs*8	OncoKB: Likely Oncogenic, level_1, resistance NA;CIViC: NA;MyCancerGenome: not present;CancerHotspot: no;3DHotspot: no	MutationAssessor: NA;SIFT: NA;Polyphen-2: NA	Frame_Shift_Ins	INS	Diploid		SOMATIC	Unknown	MSKCC	13	32907268	32907269	-	T	13:g.32907268_32907269insT	ENST00000380152.3:c.1654dup	0.2		67	271		663	9	2022-10-27
Metastatic castration-sensitive prostate cancer (MSK, Clin Cancer Res 2020)	P-0013837-T01-IM5	Prostate Cancer	Prostate Adenocarcinoma	S2533Lfs*18	OncoKB: Likely Oncogenic, level_1, resistance NA;CIViC: NA;MyCancerGenome: not present;CancerHotspot: no;3DHotspot: no	MutationAssessor: NA;SIFT: NA;Polyphen-2: NA	Frame_Shift_Del	DEL	Diploid		SOMATIC	Unknown	MSKCC	13	32930723	32930723	C	-	13:g.32930723del	ENST00000380152.3:c.7596del	0.4		306	464		462	2	15/27
Metastatic castration-sensitive prostate cancer (MSK, Clin Cancer Res 2020)	P-0025097-T01-IM6	Prostate Cancer	Prostate Adenocarcinoma	L1227Qfs*5	OncoKB: Likely Oncogenic, level_1, resistance NA;CIViC: NA;MyCancerGenome: not present;CancerHotspot: no;3DHotspot: no	MutationAssessor: NA;SIFT: NA;Polyphen-2: NA	Frame_Shift_Del	DEL	Diploid		SOMATIC	Unknown	MSKCC	13	32912172	32912173	TG	-	13:g.32912172_32912173del	ENST00000380152.3:c.3680_3681del	0.43	0.0015	450	594	1	651	7	2022-11-27		Pathogenic
Metastatic castration-sensitive prostate cancer (MSK, Clin Cancer Res 2020)	P-0024660-T01-IM6	Prostate Cancer	Prostate Adenocarcinoma	I2948Lfs*28	OncoKB: Likely Oncogenic, level_1, resistance NA;CIViC: NA;MyCancerGenome: not present;CancerHotspot: no;3DHotspot: no	MutationAssessor: NA;SIFT: NA;Polyphen-2: NA	Frame_Shift_Del	DEL	Diploid		SOMATIC	Unknown	MSKCC	13	32953539	32953539	A	-	13:g.32953539del	ENST00000380152.3:c.8842del	0.31		222	503		576	65	22/27		Pathogenic
Prostate Adenocarcinoma (MSKCC/DFCI, Nature Genetics 2018)	SC_9027	Prostate Cancer	Prostate Adenocarcinoma	T3085Nfs*26	OncoKB: Likely Oncogenic, level_1, resistance NA;CIViC: NA;MyCancerGenome: not present;CancerHotspot: no;3DHotspot: no	MutationAssessor: NA;SIFT: NA;Polyphen-2: NA	Frame_Shift_Ins	INS	ShallowDel		NA	NA	broad.mit.edu	13	32954272	32954273	-	A	13:g.32954272_32954273insA	ENST00000380152.3:c.9253dup	0.33		18	36			142	24/27		Pathogenic
Prostate Adenocarcinoma (MSKCC/DFCI, Nature Genetics 2018)	SC_9145	Prostate Cancer	Prostate Adenocarcinoma	T3085Nfs*26	OncoKB: Likely Oncogenic, level_1, resistance NA;CIViC: NA;MyCancerGenome: not present;CancerHotspot: no;3DHotspot: no	MutationAssessor: NA;SIFT: NA;Polyphen-2: NA	Frame_Shift_Ins	INS	ShallowDel		NA	NA	broad.mit.edu	13	32954272	32954273	-	A	13:g.32954272_32954273insA	ENST00000380152.3:c.9253dup	0.8		93	23			207	24/27		Pathogenic
Prostate Adenocarcinoma (MSKCC/DFCI, Nature Genetics 2018)	TCGA-EJ-5495-01	Prostate Cancer	Prostate Adenocarcinoma	V726Sfs*25	OncoKB: Likely Oncogenic, level_1, resistance NA;CIViC: NA;MyCancerGenome: not present;CancerHotspot: no;3DHotspot: no	MutationAssessor: NA;SIFT: NA;Polyphen-2: NA	Frame_Shift_Ins	INS	ShallowDel		NA	NA	broad.mit.edu	13	32910661	32910662	-	A	13:g.32910661_32910662insA	ENST00000380152.3:c.2175dup	0.22		24	84			65	2022-11-27		Pathogenic
Prostate Adenocarcinoma (MSKCC/DFCI, Nature Genetics 2018)	TCGA-J9-A8CM-01	Prostate Cancer	Prostate Adenocarcinoma	C916Vfs*2	OncoKB: Likely Oncogenic, level_1, resistance NA;CIViC: NA;MyCancerGenome: not present;CancerHotspot: no;3DHotspot: no	MutationAssessor: NA;SIFT: NA;Polyphen-2: NA	Frame_Shift_Del	DEL	ShallowDel		NA	NA	broad.mit.edu	13	32911237	32911237	T	-	13:g.32911237del	ENST00000380152.3:c.2746del	0.31		16	36			59	2022-11-27
Prostate Adenocarcinoma (MSKCC/DFCI, Nature Genetics 2018)	TCGA-V1-A9OH-01	Prostate Cancer	Prostate Adenocarcinoma	N213Mfs*17	OncoKB: Likely Oncogenic, level_1, resistance NA;CIViC: NA;MyCancerGenome: not present;CancerHotspot: no;3DHotspot: no	MutationAssessor: NA;SIFT: NA;Polyphen-2: NA	Frame_Shift_Del	DEL	ShallowDel		NA	NA	broad.mit.edu	13	32903584	32903584	A	-	13:g.32903584del	ENST00000380152.3:c.638del	0.24		12	38			54	2022-08-27
Prostate Adenocarcinoma (MSKCC/DFCI, Nature Genetics 2018)	TCGA-EJ-7328-01	Prostate Cancer	Prostate Adenocarcinoma	S3364Ifs*4	OncoKB: Likely Oncogenic, level_1, resistance NA;CIViC: NA;MyCancerGenome: not present;CancerHotspot: no;3DHotspot: no	MutationAssessor: NA;SIFT: NA;Polyphen-2: NA	Frame_Shift_Ins	INS	Diploid		NA	NA	broad.mit.edu	13	32972737	32972738	-	T	13:g.32972737_32972738insT	ENST00000380152.3:c.10088dup	0.18		13	60			27	27/27
Prostate Adenocarcinoma (MSKCC/DFCI, Nature Genetics 2018)	TCGA-CH-5754-01	Prostate Cancer	Prostate Adenocarcinoma	N433Tfs*27	OncoKB: Likely Oncogenic, level_1, resistance NA;CIViC: NA;MyCancerGenome: not present;CancerHotspot: no;3DHotspot: no	MutationAssessor: NA;SIFT: NA;Polyphen-2: NA	Frame_Shift_Del	DEL	ShallowDel		NA	NA	broad.mit.edu	13	32906912	32906912	A	-	13:g.32906912del	ENST00000380152.3:c.1298del	0.34		76	149			77	2022-10-27
Prostate Adenocarcinoma (MSKCC/DFCI, Nature Genetics 2018)	SC_9097	Prostate Cancer	Prostate Adenocarcinoma	Q2157Ifs*18	OncoKB: Likely Oncogenic, level_1, resistance NA;CIViC: NA;MyCancerGenome: not present;CancerHotspot: no;3DHotspot: no	MutationAssessor: NA;SIFT: NA;Polyphen-2: NA	Frame_Shift_Del	DEL	ShallowDel	1	NA	NA	broad.mit.edu	13	32914954	32914955	TC	-	13:g.32914954_32914955del	ENST00000380152.3:c.6468_6469del	0.78		135	39			136	2022-11-27		Pathogenic		0.00012
Prostate Adenocarcinoma (MSKCC/DFCI, Nature Genetics 2018)	PROS01448-6115250-SM-67ES4	Prostate Cancer	Prostate Adenocarcinoma	L2362Cfs*5	OncoKB: Likely Oncogenic, level_1, resistance NA;CIViC: NA;MyCancerGenome: not present;CancerHotspot: no;3DHotspot: no	MutationAssessor: NA;SIFT: NA;Polyphen-2: NA	Frame_Shift_Del	DEL	Diploid		NA	NA	broad.mit.edu	13	32929073	32929073	T	-	13:g.32929073del	ENST00000380152.3:c.7085del	0.36		70	123			72	14/27
Prostate Adenocarcinoma (MSKCC/DFCI, Nature Genetics 2018)	SC_9021	Prostate Cancer	Prostate Adenocarcinoma	K485Sfs*24	OncoKB: Likely Oncogenic, level_1, resistance NA;CIViC: NA;MyCancerGenome: not present;CancerHotspot: no;3DHotspot: no	MutationAssessor: NA;SIFT: NA;Polyphen-2: NA	Frame_Shift_Del	DEL	ShallowDel		NA	NA	broad.mit.edu	13	32907067	32907067	A	-	13:g.32907067del	ENST00000380152.3:c.1454del	0.52		47	44			127	2022-10-27		Pathogenic
Prostate Adenocarcinoma (MSKCC/DFCI, Nature Genetics 2018)	SC_9038	Prostate Cancer	Prostate Adenocarcinoma	S313Lfs*11	OncoKB: Likely Oncogenic, level_1, resistance NA;CIViC: NA;MyCancerGenome: not present;CancerHotspot: no;3DHotspot: no	MutationAssessor: NA;SIFT: NA;Polyphen-2: NA	Frame_Shift_Del	DEL			NA	NA	broad.mit.edu	13	32906548	32906548	T	-	13:g.32906548del	ENST00000380152.3:c.937del	0.1		24	205			90	2022-10-27
Prostate Adenocarcinoma (MSKCC/DFCI, Nature Genetics 2018)	SC_9082	Prostate Cancer	Prostate Adenocarcinoma	N2452Mfs*15	OncoKB: Likely Oncogenic, level_1, resistance NA;CIViC: NA;MyCancerGenome: not present;CancerHotspot: no;3DHotspot: no	MutationAssessor: NA;SIFT: NA;Polyphen-2: NA	Frame_Shift_Del	DEL	ShallowDel		NA	NA	broad.mit.edu	13	32929344	32929344	A	-	13:g.32929344del	ENST00000380152.3:c.7355del	0.13		25	168			73	14/27		Pathogenic
Prostate Adenocarcinoma (MSKCC/DFCI, Nature Genetics 2018)	SC_9083	Prostate Cancer	Prostate Adenocarcinoma	S871Qfs*3	OncoKB: Likely Oncogenic, level_1, resistance NA;CIViC: NA;MyCancerGenome: not present;CancerHotspot: no;3DHotspot: no	MutationAssessor: NA;SIFT: NA;Polyphen-2: NA	Frame_Shift_Del	DEL	Diploid		NA	NA	broad.mit.edu	13	32911101	32911101	T	-	13:g.32911101del	ENST00000380152.3:c.2611del	0.44		108	137			210	2022-11-27
Prostate Adenocarcinoma (MSKCC/DFCI, Nature Genetics 2018)	05-165O_ADRENAL	Prostate Cancer	Prostate Adenocarcinoma	K2674Rfs*2	OncoKB: Likely Oncogenic, level_1, resistance NA;CIViC: NA;MyCancerGenome: not present;CancerHotspot: no;3DHotspot: no	MutationAssessor: NA;SIFT: NA;Polyphen-2: NA	Frame_Shift_Del	DEL	Diploid		NA	NA	broad.mit.edu	13	32937355	32937355	A	-	13:g.32937355del	ENST00000380152.3:c.8021del	0.28		23	59			822	18/27		Pathogenic
Prostate Adenocarcinoma (MSKCC/DFCI, Nature Genetics 2018)	SC_9150	Prostate Cancer	Prostate Adenocarcinoma	K2674Rfs*2	OncoKB: Likely Oncogenic, level_1, resistance NA;CIViC: NA;MyCancerGenome: not present;CancerHotspot: no;3DHotspot: no	MutationAssessor: NA;SIFT: NA;Polyphen-2: NA	Frame_Shift_Del	DEL	ShallowDel		NA	NA	broad.mit.edu	13	32937355	32937355	A	-	13:g.32937355del	ENST00000380152.3:c.8021del	0.78		54	15			195	18/27		Pathogenic
Prostate Adenocarcinoma (MSKCC/DFCI, Nature Genetics 2018)	PROS01448-6115235-SM-67ERY	Prostate Cancer	Prostate Adenocarcinoma	K437Ifs*22	OncoKB: Likely Oncogenic, level_1, resistance NA;CIViC: NA;MyCancerGenome: not present;CancerHotspot: no;3DHotspot: no	MutationAssessor: NA;SIFT: NA;Polyphen-2: NA	Frame_Shift_Del	DEL	ShallowDel		NA	NA	broad.mit.edu	13	32906916	32906919	AAAG	-	13:g.32906916_32906919del	ENST00000380152.3:c.1310_1313del	0.55		95	78			138	2022-10-27		Pathogenic
Prostate Adenocarcinoma (MSKCC/DFCI, Nature Genetics 2018)	PROS01448-DFCI.10-448.P27-SM-5CQ5J	Prostate Cancer	Prostate Adenocarcinoma	Y1661*	OncoKB: Likely Oncogenic, level_1, resistance NA;CIViC: NA;MyCancerGenome: not present;CancerHotspot: no;3DHotspot: no	MutationAssessor: NA;SIFT: NA;Polyphen-2: NA	Nonsense_Mutation	SNP	ShallowDel		NA	NA	broad.mit.edu	13	32913475	32913475	T	G	13:g.32913475T>G	ENST00000380152.3:c.4983T>G	0.07		3	39			58	2022-11-27		Pathogenic
Prostate Adenocarcinoma (MSKCC/DFCI, Nature Genetics 2018)	PROS11496-6115288-SM-6CNQ1	Prostate Cancer	Prostate Adenocarcinoma	K1860*	OncoKB: Likely Oncogenic, level_1, resistance NA;CIViC: NA;MyCancerGenome: not present;CancerHotspot: no;3DHotspot: no	MutationAssessor: NA;SIFT: NA;Polyphen-2: NA	Nonsense_Mutation	SNP	DeepDel		NA	NA	broad.mit.edu	13	32914070	32914070	A	T	13:g.32914070A>T	ENST00000380152.3:c.5578A>T	0.89		32	4			79	2022-11-27		Pathogenic
Prostate Adenocarcinoma (MSKCC/DFCI, Nature Genetics 2018)	TP_2069	Prostate Cancer	Prostate Adenocarcinoma	Q1994*	OncoKB: Likely Oncogenic, level_1, resistance NA;CIViC: NA;MyCancerGenome: not present;CancerHotspot: no;3DHotspot: no	MutationAssessor: NA;SIFT: NA;Polyphen-2: NA	Nonsense_Mutation	SNP	ShallowDel		NA	NA	broad.mit.edu	13	32914472	32914472	C	T	13:g.32914472C>T	ENST00000380152.3:c.5980C>T	0.41		155	224			180	2022-11-27		Pathogenic
Prostate Adenocarcinoma (MSKCC/DFCI, Nature Genetics 2018)	SC_9128	Prostate Cancer	Prostate Adenocarcinoma	D3095Y	OncoKB: Likely Oncogenic, level_1, resistance NA;CIViC: NA;MyCancerGenome: not present;CancerHotspot: no;3DHotspot: no	MutationAssessor: NA;SIFT: impact: deleterious, score: 0;Polyphen-2: impact: probably_damaging, score: 1	Missense_Mutation	SNP	Diploid	1	NA	NA	broad.mit.edu	13	32968852	32968852	G	T	13:g.32968852G>T	ENST00000380152.3:c.9283G>T	0.05		16	298			49	25/27
Prostate Adenocarcinoma (MSK, Eur Urol 2020)	P-0023855-T01-IM6	Prostate Cancer	Prostate Adenocarcinoma	W1692Mfs*3	OncoKB: Likely Oncogenic, level_1, resistance NA;CIViC: NA;MyCancerGenome: not present;CancerHotspot: no;3DHotspot: no	MutationAssessor: NA;SIFT: NA;Polyphen-2: NA	Frame_Shift_Ins	INS	Diploid		SOMATIC	Unknown	MSKCC	13	32913558	32913559	-	A	13:g.32913558_32913559insA	ENST00000380152.3:c.5073dup	0.21		30	110		234	7	2022-11-27		Pathogenic		0.00047
Prostate Adenocarcinoma (MSK, Eur Urol 2020)	P-0001493-T01-IM3	Prostate Cancer	Prostate Adenocarcinoma	E897*	OncoKB: Likely Oncogenic, level_1, resistance NA;CIViC: NA;MyCancerGenome: not present;CancerHotspot: no;3DHotspot: no	MutationAssessor: NA;SIFT: NA;Polyphen-2: NA	Nonsense_Mutation	SNP	Diploid	1	SOMATIC	Unknown	MSKCC	13	32911181	32911181	G	T	13:g.32911181G>T	ENST00000380152.3:c.2689G>T	0.17		89	421		488	3	2022-11-27		Pathogenic/Likely_pathogenic
Prostate Adenocarcinoma (MSK, Eur Urol 2020)	P-0026871-T01-IM6	Prostate Cancer	Prostate Adenocarcinoma	S1064*	OncoKB: Likely Oncogenic, level_1, resistance NA;CIViC: NA;MyCancerGenome: not present;CancerHotspot: no;3DHotspot: no	MutationAssessor: NA;SIFT: NA;Polyphen-2: NA	Nonsense_Mutation	SNP	Diploid	2	SOMATIC	Unknown	MSKCC	13	32911683	32911683	C	A	13:g.32911683C>A	ENST00000380152.3:c.3191C>A	0.67	0.0022	359	176	1	446	11	2022-11-27		Pathogenic
Prostate Adenocarcinoma (MSK, Eur Urol 2020)	P-0022707-T01-IM6	Prostate Cancer	Prostate Adenocarcinoma	N1784Kfs*3	OncoKB: Likely Oncogenic, level_1, resistance NA;CIViC: NA;MyCancerGenome: not present;CancerHotspot: no;3DHotspot: no	MutationAssessor: NA;SIFT: NA;Polyphen-2: NA	Frame_Shift_Ins	INS	Diploid	2	SOMATIC	Unknown	MSKCC	13	32913836	32913837	-	A	13:g.32913836_32913837insA	ENST00000380152.3:c.5351dup	0.46		191	225		592	5	2022-11-27		Pathogenic
Prostate Adenocarcinoma (MSK, Eur Urol 2020)	P-0001449-T02-IM5	Prostate Cancer	Prostate Adenocarcinoma	E2981Rfs*37	OncoKB: Likely Oncogenic, level_1, resistance NA;CIViC: NA;MyCancerGenome: not present;CancerHotspot: no;3DHotspot: no	MutationAssessor: NA;SIFT: NA;Polyphen-2: NA	Frame_Shift_Ins	INS	Diploid		SOMATIC	Unknown	MSKCC	13	32953632	32953633	-	A	13:g.32953632_32953633insA	ENST00000380152.3:c.8940dup	0.57		356	271		482	4	22/27		Pathogenic
Prostate Adenocarcinoma (MSK, Eur Urol 2020)	P-0000441-T01-IM3	Prostate Cancer	Prostate Adenocarcinoma	L2362Cfs*5	OncoKB: Likely Oncogenic, level_1, resistance NA;CIViC: NA;MyCancerGenome: not present;CancerHotspot: no;3DHotspot: no	MutationAssessor: NA;SIFT: NA;Polyphen-2: NA	Frame_Shift_Del	DEL	Diploid		UNKNOWN	Unknown	MSKCC	13	32929073	32929073	T	-	13:g.32929073del	ENST00000380152.3:c.7085del	0.44		373	482		589	6	14/27
Prostate Adenocarcinoma (MSK, Eur Urol 2020)	P-0004735-T01-IM5	Prostate Cancer	Prostate Adenocarcinoma	R645Efs*15	OncoKB: Likely Oncogenic, level_1, resistance NA;CIViC: NA;MyCancerGenome: not present;CancerHotspot: no;3DHotspot: no	MutationAssessor: NA;SIFT: NA;Polyphen-2: NA	Frame_Shift_Del	DEL	Diploid		SOMATIC	Unknown	MSKCC	13	32910422	32910422	A	-	13:g.32910422del	ENST00000380152.3:c.1933del	0.09		95	962		709	5	2022-11-27		Pathogenic
Prostate Adenocarcinoma (MSK, Eur Urol 2020)	P-0003468-T02-IM5	Prostate Cancer	Prostate Adenocarcinoma	K1860*	OncoKB: Likely Oncogenic, level_1, resistance NA;CIViC: NA;MyCancerGenome: not present;CancerHotspot: no;3DHotspot: no	MutationAssessor: NA;SIFT: NA;Polyphen-2: NA	Nonsense_Mutation	SNP	DeepDel		SOMATIC	Unknown	MSKCC	13	32914070	32914070	A	T	13:g.32914070A>T	ENST00000380152.3:c.5578A>T	0.55	0.0072	105	86	4	555	5	2022-11-27		Pathogenic
Prostate Adenocarcinoma (MSK, Eur Urol 2020)	P-0000672-T01-IM3	Prostate Cancer	Prostate Adenocarcinoma	Y949Lfs*10	OncoKB: Likely Oncogenic, level_1, resistance NA;CIViC: NA;MyCancerGenome: not present;CancerHotspot: no;3DHotspot: no	MutationAssessor: NA;SIFT: NA;Polyphen-2: NA	Frame_Shift_Ins	INS	Diploid		SOMATIC	Unknown	MSKCC	13	32911334	32911335	-	T	13:g.32911334_32911335insT	ENST00000380152.3:c.2845dup	0.19		94	410		225	1	2022-11-27
Prostate Adenocarcinoma (MSK, Eur Urol 2020)	P-0000964-T01-IM3	Prostate Cancer	Prostate Adenocarcinoma	K2075*	OncoKB: Likely Oncogenic, level_1, resistance NA;CIViC: NA;MyCancerGenome: not present;CancerHotspot: no;3DHotspot: no	MutationAssessor: NA;SIFT: NA;Polyphen-2: NA	Frame_Shift_Del	DEL	Diploid		SOMATIC	Unknown	MSKCC	13	32914715	32914719	AAAGT	-	13:g.32914715_32914719del	ENST00000380152.3:c.6223_6227del	0.25		127	382		415	5	2022-11-27
Prostate Adenocarcinoma (MSK, Eur Urol 2020)	P-0011529-T01-IM5	Prostate Cancer	Prostate Adenocarcinoma	E1581*	OncoKB: Likely Oncogenic, level_1, resistance NA;CIViC: NA;MyCancerGenome: not present;CancerHotspot: no;3DHotspot: no	MutationAssessor: NA;SIFT: NA;Polyphen-2: NA	Nonsense_Mutation	SNP	Diploid		SOMATIC	Unknown	MSKCC	13	32913233	32913233	G	T	13:g.32913233G>T	ENST00000380152.3:c.4741G>T	0.51	0.0009	384	375	1	1139	6	2022-11-27
Prostate Adenocarcinoma (MSK, Eur Urol 2020)	P-0004063-T01-IM5	Prostate Cancer	Prostate Adenocarcinoma	N1055Ifs*5	OncoKB: Likely Oncogenic, level_1, resistance NA;CIViC: NA;MyCancerGenome: not present;CancerHotspot: no;3DHotspot: no	MutationAssessor: NA;SIFT: NA;Polyphen-2: NA	Frame_Shift_Del	DEL	Diploid		SOMATIC	Unknown	MSKCC	13	32911655	32911655	A	-	13:g.32911655del	ENST00000380152.3:c.3164del	0.21		68	258		523	4	2022-11-27
Prostate Adenocarcinoma (MSK, Eur Urol 2020)	P-0005774-T01-IM5	Prostate Cancer	Prostate Adenocarcinoma	E532Rfs*3	OncoKB: Likely Oncogenic, level_1, resistance NA;CIViC: NA;MyCancerGenome: not present;CancerHotspot: no;3DHotspot: no	MutationAssessor: NA;SIFT: NA;Polyphen-2: NA	Frame_Shift_Ins	INS	Diploid		SOMATIC	Unknown	MSKCC	13	32907202	32907203	-	A	13:g.32907202_32907203insA	ENST00000380152.3:c.1593dup	0.22		94	341		493	3	2022-10-27		Pathogenic
Prostate Adenocarcinoma (MSK, Eur Urol 2020)	P-0006461-T01-IM5	Prostate Cancer	Prostate Adenocarcinoma	E2198Nfs*4	OncoKB: Likely Oncogenic, level_1, resistance NA;CIViC: NA;MyCancerGenome: not present;CancerHotspot: no;3DHotspot: no	MutationAssessor: NA;SIFT: NA;Polyphen-2: NA	Frame_Shift_Del	DEL	Diploid		SOMATIC	Unknown	MSKCC	13	32915083	32915084	TG	-	13:g.32915083_32915084del	ENST00000380152.3:c.6591_6592del	0.22		287	1035		788	9	2022-11-27		Pathogenic		5.8e-05
Prostate Adenocarcinoma (MSK, Eur Urol 2020)	P-0006749-T01-IM5	Prostate Cancer	Prostate Adenocarcinoma	X228_splice	OncoKB: Likely Oncogenic, level_1, resistance NA;CIViC: NA;MyCancerGenome: not present;CancerHotspot: no;3DHotspot: no	MutationAssessor: NA;SIFT: NA;Polyphen-2: NA	Splice_Site	SNP	Diploid		SOMATIC	Unknown	MSKCC	13	32905055	32905055	G	C	13:g.32905055G>C	ENST00000380152.3:c.682-1G>C	0.89		159	19		166	5			Pathogenic/Likely_pathogenic
Prostate Adenocarcinoma (MSK, Eur Urol 2020)	P-0007366-T01-IM5	Prostate Cancer	Prostate Adenocarcinoma	D1054Efs*9	OncoKB: Likely Oncogenic, level_1, resistance NA;CIViC: NA;MyCancerGenome: not present;CancerHotspot: no;3DHotspot: no	MutationAssessor: NA;SIFT: NA;Polyphen-2: NA	Frame_Shift_Del	DEL	Diploid		SOMATIC	Unknown	MSKCC	13	32911651	32911661	AGATAATCAAA	-	13:g.32911651_32911661del	ENST00000380152.3:c.3162_3172del	0.3	0.0027	121	280	1	376	2	2022-11-27
Prostate Adenocarcinoma (MSK, Eur Urol 2020)	P-0008769-T02-IM5	Prostate Cancer	Prostate Adenocarcinoma	X3086_splice	OncoKB: Likely Oncogenic, level_1, resistance NA;CIViC: NA;MyCancerGenome: not present;CancerHotspot: no;3DHotspot: no	MutationAssessor: NA;SIFT: NA;Polyphen-2: NA	Splice_Site	SNP	Diploid		SOMATIC	Unknown	MSKCC	13	32954283	32954283	G	C	13:g.32954283G>C	ENST00000380152.3:c.9256+1G>C	0.26		129	364		404	4			Pathogenic
Prostate Adenocarcinoma (MSK, Eur Urol 2020)	P-0009546-T01-IM5	Prostate Cancer	Prostate Adenocarcinoma	G1122Efs*28	OncoKB: Likely Oncogenic, level_1, resistance NA;CIViC: NA;MyCancerGenome: not present;CancerHotspot: no;3DHotspot: no	MutationAssessor: NA;SIFT: NA;Polyphen-2: NA	Frame_Shift_Del	DEL	DeepDel		SOMATIC	Unknown	MSKCC	13	32911856	32911856	G	-	13:g.32911856del	ENST00000380152.3:c.3365del	0.15		58	324		616	2	2022-11-27		Pathogenic
Prostate Adenocarcinoma (MSK, Eur Urol 2020)	P-0009654-T01-IM5	Prostate Cancer	Prostate Adenocarcinoma	P655Qfs*5	OncoKB: Likely Oncogenic, level_1, resistance NA;CIViC: NA;MyCancerGenome: not present;CancerHotspot: no;3DHotspot: no	MutationAssessor: NA;SIFT: NA;Polyphen-2: NA	Frame_Shift_Del	DEL	Diploid		SOMATIC	Unknown	MSKCC	13	32910455	32910455	C	-	13:g.32910455del	ENST00000380152.3:c.1964del	0.36	0.0012	712	1262	1	819	3	2022-11-27		Pathogenic
Prostate Adenocarcinoma (MSK, Eur Urol 2020)	P-0017524-T01-IM6	Prostate Cancer	Prostate Adenocarcinoma	P655Qfs*5	OncoKB: Likely Oncogenic, level_1, resistance NA;CIViC: NA;MyCancerGenome: not present;CancerHotspot: no;3DHotspot: no	MutationAssessor: NA;SIFT: NA;Polyphen-2: NA	Frame_Shift_Del	DEL	Diploid		SOMATIC	Unknown	MSKCC	13	32910455	32910455	C	-	13:g.32910455del	ENST00000380152.3:c.1964del	0.43		252	332		388	5	2022-11-27		Pathogenic
Prostate Adenocarcinoma (MSK, Eur Urol 2020)	P-0011363-T01-IM5	Prostate Cancer	Prostate Adenocarcinoma	H543Tfs*17	OncoKB: Likely Oncogenic, level_1, resistance NA;CIViC: NA;MyCancerGenome: not present;CancerHotspot: no;3DHotspot: no	MutationAssessor: NA;SIFT: NA;Polyphen-2: NA	Frame_Shift_Ins	INS	Diploid		SOMATIC	Unknown	MSKCC	13	32907240	32907241	-	A	13:g.32907240_32907241insA	ENST00000380152.3:c.1626dup	0.11		71	548		384	2	2022-10-27
Prostate Adenocarcinoma (MSK, Eur Urol 2020)	P-0012145-T01-IM5	Prostate Cancer	Prostate Adenocarcinoma	S1099*	OncoKB: Likely Oncogenic, level_1, resistance NA;CIViC: NA;MyCancerGenome: not present;CancerHotspot: no;3DHotspot: no	MutationAssessor: NA;SIFT: NA;Polyphen-2: NA	Nonsense_Mutation	SNP	Diploid		SOMATIC	Unknown	MSKCC	13	32911788	32911788	C	A	13:g.32911788C>A	ENST00000380152.3:c.3296C>A	0.13		79	536		1074	7	2022-11-27		Pathogenic
Prostate Adenocarcinoma (MSK, Eur Urol 2020)	P-0025276-T01-IM6	Prostate Cancer	Prostate Adenocarcinoma	S1262*	OncoKB: Likely Oncogenic, level_1, resistance NA;CIViC: NA;MyCancerGenome: not present;CancerHotspot: no;3DHotspot: no	MutationAssessor: NA;SIFT: NA;Polyphen-2: NA	Nonsense_Mutation	SNP	Diploid		SOMATIC	Unknown	MSKCC	13	32912277	32912277	C	A	13:g.32912277C>A	ENST00000380152.3:c.3785C>A	0.23		168	573		519	7	2022-11-27		Pathogenic
Prostate Adenocarcinoma (MSK, Eur Urol 2020)	P-0032480-T01-IM6	Prostate Cancer	Prostate Adenocarcinoma	K2940*	OncoKB: Likely Oncogenic, level_1, resistance NA;CIViC: NA;MyCancerGenome: not present;CancerHotspot: no;3DHotspot: no	MutationAssessor: NA;SIFT: NA;Polyphen-2: NA	Nonsense_Mutation	SNP	Diploid		SOMATIC	Unknown	MSKCC	13	32953517	32953517	A	T	13:g.32953517A>T	ENST00000380152.3:c.8818A>T	0.21		71	267		515	6	22/27
Prostate Adenocarcinoma (MSK, Eur Urol 2020)	P-0028587-T01-IM6	Prostate Cancer	Prostate Adenocarcinoma	S552Ffs*8	OncoKB: Likely Oncogenic, level_1, resistance NA;CIViC: NA;MyCancerGenome: not present;CancerHotspot: no;3DHotspot: no	MutationAssessor: NA;SIFT: NA;Polyphen-2: NA	Frame_Shift_Ins	INS	Diploid		SOMATIC	Unknown	MSKCC	13	32907268	32907269	-	T	13:g.32907268_32907269insT	ENST00000380152.3:c.1654dup	0.2		67	271		663	9	2022-10-27
Prostate Adenocarcinoma (MSK, Eur Urol 2020)	P-0017168-T01-IM6	Prostate Cancer	Prostate Adenocarcinoma	P2762Sfs*2	OncoKB: Likely Oncogenic, level_1, resistance NA;CIViC: NA;MyCancerGenome: not present;CancerHotspot: no;3DHotspot: no	MutationAssessor: NA;SIFT: NA;Polyphen-2: NA	Frame_Shift_Ins	INS	Diploid		SOMATIC	Unknown	MSKCC	13	32937620	32937621	-	C	13:g.32937620_32937621insC	ENST00000380152.3:c.8282dup	0.69		253	115		819	2	18/27
Prostate Adenocarcinoma (MSK, Eur Urol 2020)	P-0019782-T01-IM6	Prostate Cancer	Prostate Adenocarcinoma	X2479_splice	OncoKB: Likely Oncogenic, level_1, resistance NA;CIViC: NA;MyCancerGenome: not present;CancerHotspot: no;3DHotspot: no	MutationAssessor: NA;SIFT: NA;Polyphen-2: NA	Splice_Site	SNP	Diploid		SOMATIC	Unknown	MSKCC	13	32929426	32929426	G	A	13:g.32929426G>A	ENST00000380152.3:c.7435+1G>A	0.27		170	450		772	8
Prostate Adenocarcinoma (MSK, Eur Urol 2020)	P-0013837-T01-IM5	Prostate Cancer	Prostate Adenocarcinoma	S2533Lfs*18	OncoKB: Likely Oncogenic, level_1, resistance NA;CIViC: NA;MyCancerGenome: not present;CancerHotspot: no;3DHotspot: no	MutationAssessor: NA;SIFT: NA;Polyphen-2: NA	Frame_Shift_Del	DEL	Diploid		SOMATIC	Unknown	MSKCC	13	32930723	32930723	C	-	13:g.32930723del	ENST00000380152.3:c.7596del	0.4		306	464		462	2	15/27
Prostate Adenocarcinoma (MSK, Eur Urol 2020)	P-0025243-T01-IM6	Prostate Cancer	Prostate Adenocarcinoma	Q2164*	OncoKB: Likely Oncogenic, level_1, resistance NA;CIViC: NA;MyCancerGenome: not present;CancerHotspot: no;3DHotspot: no	MutationAssessor: NA;SIFT: NA;Polyphen-2: NA	Nonsense_Mutation	SNP	Diploid		SOMATIC	Unknown	MSKCC	13	32914982	32914982	C	T	13:g.32914982C>T	ENST00000380152.3:c.6490C>T	0.19	0.0034	103	427	2	581	12	2022-11-27		Pathogenic
Prostate Adenocarcinoma (MSK, Eur Urol 2020)	P-0025097-T01-IM6	Prostate Cancer	Prostate Adenocarcinoma	L1227Qfs*5	OncoKB: Likely Oncogenic, level_1, resistance NA;CIViC: NA;MyCancerGenome: not present;CancerHotspot: no;3DHotspot: no	MutationAssessor: NA;SIFT: NA;Polyphen-2: NA	Frame_Shift_Del	DEL	Diploid		SOMATIC	Unknown	MSKCC	13	32912172	32912173	TG	-	13:g.32912172_32912173del	ENST00000380152.3:c.3680_3681del	0.43	0.0015	450	594	1	651	7	2022-11-27		Pathogenic
Prostate Adenocarcinoma (MSK, Eur Urol 2020)	P-0021254-T01-IM6	Prostate Cancer	Prostate Adenocarcinoma	N1316Kfs*3	OncoKB: Likely Oncogenic, level_1, resistance NA;CIViC: NA;MyCancerGenome: not present;CancerHotspot: no;3DHotspot: no	MutationAssessor: NA;SIFT: NA;Polyphen-2: NA	Frame_Shift_Ins	INS	Diploid		SOMATIC	Unknown	MSKCC	13	32912436	32912437	-	A	13:g.32912436_32912437insA	ENST00000380152.3:c.3947dup	0.14		33	202		471	4	2022-11-27
Prostate Adenocarcinoma (MSK, Eur Urol 2020)	P-0016296-T01-IM6	Prostate Cancer	Prostate Adenocarcinoma	E2846*	OncoKB: Likely Oncogenic, level_1, resistance NA;CIViC: NA;MyCancerGenome: not present;CancerHotspot: no;3DHotspot: no	MutationAssessor: NA;SIFT: NA;Polyphen-2: NA	Nonsense_Mutation	SNP	Diploid		SOMATIC	Unknown	MSKCC	13	32945141	32945141	G	T	13:g.32945141G>T	ENST00000380152.3:c.8536G>T	0.15	0.0028	97	558	2	708	4	20/27		Pathogenic
Metastatic Prostate Adenocarcinoma (SU2C/PCF Dream Team, PNAS 2019)	PRAD-01115531-Tumor-SM-A4KNG	Prostate Adenocarcinoma	Prostate Adenocarcinoma	E49*	OncoKB: Likely Oncogenic, level_1, resistance NA;CIViC: NA;MyCancerGenome: not present;CancerHotspot: no;3DHotspot: no	MutationAssessor: NA;SIFT: NA;Polyphen-2: NA	Nonsense_Mutation	SNP	ShallowDel	1	Germline	NA	NA	13	32893291	32893291	G	T	13:g.32893291G>T	ENST00000380152.3:c.145G>T							167	2022-03-27		Pathogenic			55.5
Metastatic Prostate Adenocarcinoma (SU2C/PCF Dream Team, PNAS 2019)	SC_9165_Tumor	Prostate Adenocarcinoma	Prostate Adenocarcinoma	S1882*	OncoKB: Likely Oncogenic, level_1, resistance NA;CIViC: NA;MyCancerGenome: not present;CancerHotspot: no;3DHotspot: no	MutationAssessor: NA;SIFT: NA;Polyphen-2: NA	Nonsense_Mutation	SNP	Diploid	2	Germline	NA	NA	13	32914137	32914137	C	A	13:g.32914137C>A	ENST00000380152.3:c.5645C>A							151	2022-11-27		Pathogenic			61.5
Metastatic Prostate Adenocarcinoma (SU2C/PCF Dream Team, PNAS 2019)	TP_2054-TM	Prostate Adenocarcinoma	Prostate Adenocarcinoma	S1882*	OncoKB: Likely Oncogenic, level_1, resistance NA;CIViC: NA;MyCancerGenome: not present;CancerHotspot: no;3DHotspot: no	MutationAssessor: NA;SIFT: NA;Polyphen-2: NA	Nonsense_Mutation	SNP	ShallowDel	2	Germline	NA	NA	13	32914137	32914137	C	A	13:g.32914137C>A	ENST00000380152.3:c.5645C>A							148	2022-11-27		Pathogenic			67.3
Metastatic Prostate Adenocarcinoma (SU2C/PCF Dream Team, PNAS 2019)	PRAD-01115468-Tumor-SM-6B2KE	Prostate Adenocarcinoma	Prostate Adenocarcinoma	T3033Lfs*29	OncoKB: Likely Oncogenic, level_1, resistance NA;CIViC: NA;MyCancerGenome: not present;CancerHotspot: no;3DHotspot: no	MutationAssessor: NA;SIFT: NA;Polyphen-2: NA	Frame_Shift_Del	DEL	Diploid	3	Germline	NA	NA	13	32954023	32954023	A	-	13:g.32954023del	ENST00000380152.3:c.9097del							580	23/27		Pathogenic		5.8e-05	73.1
Metastatic Prostate Adenocarcinoma (SU2C/PCF Dream Team, PNAS 2019)	SC_9022-Tumor	Prostate Adenocarcinoma	Prostate Adenocarcinoma	S1982Rfs*22	OncoKB: Likely Oncogenic, level_1, resistance NA;CIViC: NA;MyCancerGenome: not present;CancerHotspot: no;3DHotspot: no	MutationAssessor: NA;SIFT: NA;Polyphen-2: NA	Frame_Shift_Del	DEL	ShallowDel	1	Germline	NA	NA	13	32914438	32914438	T	-	13:g.32914438del	ENST00000380152.3:c.5946del							126	2022-11-27		Pathogenic		0.0054	57.5
Metastatic Prostate Adenocarcinoma (SU2C/PCF Dream Team, PNAS 2019)	MO_1176-Tumor	Prostate Adenocarcinoma	Prostate Adenocarcinoma	L1491Qfs*12	OncoKB: Likely Oncogenic, level_1, resistance NA;CIViC: NA;MyCancerGenome: not present;CancerHotspot: no;3DHotspot: no	MutationAssessor: NA;SIFT: NA;Polyphen-2: NA	Frame_Shift_Del	DEL	ShallowDel		Germline	NA	NA	13	32912964	32912967	TGAA	-	13:g.32912964_32912967del	ENST00000380152.3:c.4472_4475del							83	2022-11-27		Pathogenic			55.2
Metastatic Prostate Adenocarcinoma (SU2C/PCF Dream Team, PNAS 2019)	PRAD-01115569-Tumor-SM-A56E6	Prostate Adenocarcinoma	Prostate Adenocarcinoma	N1784Hfs*2	OncoKB: Likely Oncogenic, level_1, resistance NA;CIViC: NA;MyCancerGenome: not present;CancerHotspot: no;3DHotspot: no	MutationAssessor: NA;SIFT: NA;Polyphen-2: NA	Frame_Shift_Del	DEL	ShallowDel	2	Germline	NA	NA	13	32913837	32913838	AA	-	13:g.32913837_32913838del	ENST00000380152.3:c.5350_5351del							107	2022-11-27		Pathogenic		5.8e-05	48.8
Metastatic Prostate Adenocarcinoma (SU2C/PCF Dream Team, PNAS 2019)	SC_9090_T	Prostate Adenocarcinoma	Prostate Adenocarcinoma	S1955*	OncoKB: Likely Oncogenic, level_1, resistance NA;CIViC: NA;MyCancerGenome: not present;CancerHotspot: no;3DHotspot: no	MutationAssessor: NA;SIFT: NA;Polyphen-2: NA	Nonsense_Mutation	SNP	ShallowDel		Germline	NA	NA	13	32914356	32914356	C	A	13:g.32914356C>A	ENST00000380152.3:c.5864C>A							91	2022-11-27		Pathogenic		0.00012	72.5
Metastatic Prostate Adenocarcinoma (SU2C/PCF Dream Team, PNAS 2019)	WCM183_Z4	Prostate Adenocarcinoma	Prostate Adenocarcinoma	E1308*	OncoKB: Likely Oncogenic, level_1, resistance NA;CIViC: NA;MyCancerGenome: not present;CancerHotspot: no;3DHotspot: no	MutationAssessor: NA;SIFT: NA;Polyphen-2: NA	Nonsense_Mutation	SNP	Diploid		Germline	NA	NA	13	32912414	32912414	G	T	13:g.32912414G>T	ENST00000380152.3:c.3922G>T							60	2022-11-27		Pathogenic		0.00029	55.8
Metastatic Prostate Adenocarcinoma (SU2C/PCF Dream Team, PNAS 2019)	WCM258_Z2	Prostate Adenocarcinoma	Prostate Adenocarcinoma	A938Pfs*21	OncoKB: Likely Oncogenic, level_1, resistance NA;CIViC: NA;MyCancerGenome: not present;CancerHotspot: no;3DHotspot: no	MutationAssessor: NA;SIFT: NA;Polyphen-2: NA	Frame_Shift_Del	DEL	ShallowDel	1	Germline	NA	NA	13	32911298	32911301	AAAC	-	13:g.32911298_32911301del	ENST00000380152.3:c.2808_2811del							60	2022-11-27		Pathogenic		0.00023	57.4
Metastatic Prostate Adenocarcinoma (SU2C/PCF Dream Team, PNAS 2019)	PROS10448-SUTC.01115087-Tumor-SM-72FXL	Prostate Adenocarcinoma	Prostate Adenocarcinoma	D777Efs*11	OncoKB: Likely Oncogenic, level_1, resistance NA;CIViC: NA;MyCancerGenome: not present;CancerHotspot: no;3DHotspot: no	MutationAssessor: NA;SIFT: NA;Polyphen-2: NA	Frame_Shift_Ins	INS	ShallowDel		Germline	NA	NA	13	32910821	32910822	-	A	13:g.32910821_32910822insA	ENST00000380152.3:c.2330dup							59	2022-11-27		Pathogenic		5.8e-05	61.1
Metastatic Prostate Adenocarcinoma (SU2C/PCF Dream Team, PNAS 2019)	PROS10448-SUTC.01115087-Tumor-SM-72FXM	Prostate Adenocarcinoma	Prostate Adenocarcinoma	D777Efs*11	OncoKB: Likely Oncogenic, level_1, resistance NA;CIViC: NA;MyCancerGenome: not present;CancerHotspot: no;3DHotspot: no	MutationAssessor: NA;SIFT: NA;Polyphen-2: NA	Frame_Shift_Ins	INS	ShallowDel		Germline	NA	NA	13	32910821	32910822	-	A	13:g.32910821_32910822insA	ENST00000380152.3:c.2330dup							56	2022-11-27		Pathogenic		5.8e-05	61.1
Metastatic Prostate Adenocarcinoma (SU2C/PCF Dream Team, PNAS 2019)	MO_1013-Tumor	Prostate Adenocarcinoma	Prostate Adenocarcinoma	E1493Vfs*10	OncoKB: Likely Oncogenic, level_1, resistance NA;CIViC: NA;MyCancerGenome: not present;CancerHotspot: no;3DHotspot: no	MutationAssessor: NA;SIFT: NA;Polyphen-2: NA	Frame_Shift_Del	DEL	ShallowDel	1	Germline	NA	NA	13	32912965	32912968	GAAA	-	13:g.32912965_32912968del	ENST00000380152.3:c.4478_4481del							225	2022-11-27		Pathogenic			50.1
Metastatic Prostate Adenocarcinoma (SU2C/PCF Dream Team, PNAS 2019)	PRAD-6115250.0-Tumor-SM-B2XRX	Prostate Adenocarcinoma	Prostate Adenocarcinoma	Q699Sfs*31	OncoKB: Likely Oncogenic, level_1, resistance NA;CIViC: NA;MyCancerGenome: not present;CancerHotspot: no;3DHotspot: no	MutationAssessor: NA;SIFT: NA;Polyphen-2: NA	Frame_Shift_Del	DEL	Diploid		Germline	NA	NA	13	32910586	32910586	A	-	13:g.32910586del	ENST00000380152.3:c.2094del							71	2022-11-27		Pathogenic		5.8e-05	64.3
Metastatic Prostate Adenocarcinoma (SU2C/PCF Dream Team, PNAS 2019)	PROS01448-6115250-Tumor-SM-67ES5	Prostate Adenocarcinoma	Prostate Adenocarcinoma	Q699Sfs*31	OncoKB: Likely Oncogenic, level_1, resistance NA;CIViC: NA;MyCancerGenome: not present;CancerHotspot: no;3DHotspot: no	MutationAssessor: NA;SIFT: NA;Polyphen-2: NA	Frame_Shift_Del	DEL	Diploid		Germline	NA	NA	13	32910586	32910586	A	-	13:g.32910586del	ENST00000380152.3:c.2094del							82	2022-11-27		Pathogenic		5.8e-05	64.3
Metastatic Prostate Adenocarcinoma (SU2C/PCF Dream Team, PNAS 2019)	PRAD-6115427.0-Tumor-SM-B2XRT	Prostate Adenocarcinoma	Prostate Adenocarcinoma	I2149Yfs*2	OncoKB: Likely Oncogenic, level_1, resistance NA;CIViC: NA;MyCancerGenome: not present;CancerHotspot: no;3DHotspot: no	MutationAssessor: NA;SIFT: NA;Polyphen-2: NA	Frame_Shift_Ins	INS	ShallowDel		Germline	NA	NA	13	32914935	32914936	-	T	13:g.32914935_32914936insT	ENST00000380152.3:c.6444dup							180	2022-11-27		Pathogenic		0.00012	55.6
Metastatic Prostate Adenocarcinoma (SU2C/PCF Dream Team, PNAS 2019)	SC_9083-TM	Prostate Adenocarcinoma	Prostate Adenocarcinoma	V2969Cfs*7	OncoKB: Likely Oncogenic, level_1, resistance NA;CIViC: NA;MyCancerGenome: not present;CancerHotspot: no;3DHotspot: no	MutationAssessor: NA;SIFT: NA;Polyphen-2: NA	Frame_Shift_Del	DEL	Gain		Germline	NA	NA	13	32953602	32953602	C	-	13:g.32953602del	ENST00000380152.3:c.8904del							230	22/27		Pathogenic			52.5
Metastatic Prostate Adenocarcinoma (SU2C/PCF Dream Team, PNAS 2019)	SC_9061-Tumor	Prostate Adenocarcinoma	Prostate Adenocarcinoma	K1057Tfs*8	OncoKB: Likely Oncogenic, level_1, resistance NA;CIViC: NA;MyCancerGenome: not present;CancerHotspot: no;3DHotspot: no	MutationAssessor: NA;SIFT: NA;Polyphen-2: NA	Frame_Shift_Del	DEL	ShallowDel		Germline	NA	NA	13	32911659	32911663	AAAAG	-	13:g.32911659_32911663del	ENST00000380152.3:c.3170_3174del							197	2022-11-27		Pathogenic			66.4
Metastatic Prostate Adenocarcinoma (SU2C/PCF Dream Team, PNAS 2019)	SC_9076-TM	Prostate Adenocarcinoma	Prostate Adenocarcinoma	I1516Dfs*13	OncoKB: Likely Oncogenic, level_1, resistance NA;CIViC: NA;MyCancerGenome: not present;CancerHotspot: no;3DHotspot: no	MutationAssessor: NA;SIFT: NA;Polyphen-2: NA	Frame_Shift_Ins	INS	ShallowDel		Germline	NA	NA	13	32913032	32913033	-	A	13:g.32913032_32913033insA	ENST00000380152.3:c.4544dup							234	2022-11-27		Pathogenic			65.3
Race Differences in Prostate Cancer (MSK, 2021)	P-0004946-T01-IM5	Prostate Cancer	Prostate Adenocarcinoma	BRCA2-intragenic	OncoKB: Oncogenic, level_1, resistance NA;CIViC: NA;MyCancerGenome: not present;CancerHotspot: no;3DHotspot: no	MutationAssessor: NA;SIFT: NA;Polyphen-2: NA	fusion	DELETION	Diploid				MSKCC-DMP	NA	-1												3						62.9
Race Differences in Prostate Cancer (MSK, 2021)	P-0042332-T01-IM6	Prostate Cancer	Prostate Adenocarcinoma	BRCA2-intragenic	OncoKB: Oncogenic, level_1, resistance NA;CIViC: NA;MyCancerGenome: not present;CancerHotspot: no;3DHotspot: no	MutationAssessor: NA;SIFT: NA;Polyphen-2: NA	fusion	DELETION	Diploid				MSKCC-DMP	NA	-1												3						60.2
Race Differences in Prostate Cancer (MSK, 2021)	P-0029336-T01-IM6	Prostate Cancer	Prostate Adenocarcinoma	BRCA2-intragenic	OncoKB: Oncogenic, level_1, resistance NA;CIViC: NA;MyCancerGenome: not present;CancerHotspot: no;3DHotspot: no	MutationAssessor: NA;SIFT: NA;Polyphen-2: NA	fusion	DELETION	Diploid				MSKCC-DMP	NA	-1												6						40.9
Race Differences in Prostate Cancer (MSK, 2021)	P-0040458-T01-IM6	Prostate Cancer	Prostate Adenocarcinoma	BRCA2-intragenic	OncoKB: Oncogenic, level_1, resistance NA;CIViC: NA;MyCancerGenome: not present;CancerHotspot: no;3DHotspot: no	MutationAssessor: NA;SIFT: NA;Polyphen-2: NA	fusion	DELETION	Diploid				MSKCC-DMP	NA	-1												3						54.5
Race Differences in Prostate Cancer (MSK, 2021)	P-0049954-T01-IM6	Prostate Cancer	Prostate Adenocarcinoma	BRCA2-intragenic	OncoKB: Oncogenic, level_1, resistance NA;CIViC: NA;MyCancerGenome: not present;CancerHotspot: no;3DHotspot: no	MutationAssessor: NA;SIFT: NA;Polyphen-2: NA	fusion	DELETION	Diploid				MSKCC-DMP	NA	-1												4						69
Race Differences in Prostate Cancer (MSK, 2021)	P-0004892-T01-IM5	Prostate Cancer	Prostate Adenocarcinoma	INSC-BRCA2 fusion	OncoKB: Likely Oncogenic, level_1, resistance NA;CIViC: NA;MyCancerGenome: not present;CancerHotspot: no;3DHotspot: no	MutationAssessor: NA;SIFT: NA;Polyphen-2: NA	fusion	FUSION	Diploid				MSKCC-DMP	NA	-1												12						65.1
Race Differences in Prostate Cancer (MSK, 2021)	P-0022383-T01-IM6	Prostate Cancer	Prostate Adenocarcinoma	NUFIP1-BRCA2 fusion	OncoKB: Likely Oncogenic, level_1, resistance NA;CIViC: NA;MyCancerGenome: not present;CancerHotspot: no;3DHotspot: no	MutationAssessor: NA;SIFT: NA;Polyphen-2: NA	fusion	FUSION	Diploid				MSKCC-DMP	NA	-1												7						68.5
Race Differences in Prostate Cancer (MSK, 2021)	P-0019937-T01-IM6	Prostate Cancer	Prostate Adenocarcinoma	NBEA-BRCA2 fusion	OncoKB: Likely Oncogenic, level_1, resistance NA;CIViC: NA;MyCancerGenome: not present;CancerHotspot: no;3DHotspot: no	MutationAssessor: NA;SIFT: NA;Polyphen-2: NA	fusion	FUSION	Diploid				MSKCC-DMP	NA	-1												108						60.7
Race Differences in Prostate Cancer (MSK, 2021)	P-0035765-T01-IM6	Prostate Cancer	Prostate Adenocarcinoma	VCAN-BRCA2 fusion	OncoKB: Likely Oncogenic, level_1, resistance NA;CIViC: NA;MyCancerGenome: not present;CancerHotspot: no;3DHotspot: no	MutationAssessor: NA;SIFT: NA;Polyphen-2: NA	fusion	FUSION	DeepDel				MSKCC-DMP	NA	-1												4						69.5
Prostate Cancer (MSKCC, JCO Precis Oncol 2017)	P-0004892-T01-IM5	Prostate Cancer	Prostate Adenocarcinoma	INSC-BRCA2 fusion	OncoKB: Likely Oncogenic, level_1, resistance NA;CIViC: NA;MyCancerGenome: not present;CancerHotspot: no;3DHotspot: no	MutationAssessor: NA;SIFT: NA;Polyphen-2: NA	fusion	FUSION	Diploid				MSKCC-DMP	NA	-1												12
Prostate Cancer (MSKCC, JCO Precis Oncol 2017)	P-0004946-T01-IM5	Prostate Cancer	Prostate Adenocarcinoma	BRCA2-intragenic	OncoKB: Oncogenic, level_1, resistance NA;CIViC: NA;MyCancerGenome: not present;CancerHotspot: no;3DHotspot: no	MutationAssessor: NA;SIFT: NA;Polyphen-2: NA	fusion	DELETION	Diploid				MSKCC-DMP	NA	-1												3
Metastatic castration-sensitive prostate cancer (MSK, Clin Cancer Res 2020)	P-0004892-T01-IM5	Prostate Cancer	Prostate Adenocarcinoma	INSC-BRCA2 fusion	OncoKB: Likely Oncogenic, level_1, resistance NA;CIViC: NA;MyCancerGenome: not present;CancerHotspot: no;3DHotspot: no	MutationAssessor: NA;SIFT: NA;Polyphen-2: NA	fusion	FUSION	Diploid				MSKCC-DMP	NA	-1												12
Metastatic castration-sensitive prostate cancer (MSK, Clin Cancer Res 2020)	P-0022383-T01-IM6	Prostate Cancer	Prostate Adenocarcinoma	NUFIP1-BRCA2 fusion	OncoKB: Likely Oncogenic, level_1, resistance NA;CIViC: NA;MyCancerGenome: not present;CancerHotspot: no;3DHotspot: no	MutationAssessor: NA;SIFT: NA;Polyphen-2: NA	fusion	FUSION	Diploid				MSKCC-DMP	NA	-1												7
Prostate Adenocarcinoma (MSK, Eur Urol 2020)	P-0004946-T01-IM5	Prostate Cancer	Prostate Adenocarcinoma	BRCA2-intragenic	OncoKB: Oncogenic, level_1, resistance NA;CIViC: NA;MyCancerGenome: not present;CancerHotspot: no;3DHotspot: no	MutationAssessor: NA;SIFT: NA;Polyphen-2: NA	fusion	DELETION	Diploid				MSKCC-DMP	NA	-1												3
Prostate Adenocarcinoma (MSK, Eur Urol 2020)	P-0004892-T01-IM5	Prostate Cancer	Prostate Adenocarcinoma	INSC-BRCA2 fusion	OncoKB: Likely Oncogenic, level_1, resistance NA;CIViC: NA;MyCancerGenome: not present;CancerHotspot: no;3DHotspot: no	MutationAssessor: NA;SIFT: NA;Polyphen-2: NA	fusion	FUSION	Diploid				MSKCC-DMP	NA	-1												12
Prostate Adenocarcinoma (MSK, Eur Urol 2020)	P-0022383-T01-IM6	Prostate Cancer	Prostate Adenocarcinoma	NUFIP1-BRCA2 fusion	OncoKB: Likely Oncogenic, level_1, resistance NA;CIViC: NA;MyCancerGenome: not present;CancerHotspot: no;3DHotspot: no	MutationAssessor: NA;SIFT: NA;Polyphen-2: NA	fusion	FUSION	Diploid				MSKCC-DMP	NA	-1												7
Prostate Adenocarcinoma (MSK, Eur Urol 2020)	P-0029336-T01-IM6	Prostate Cancer	Prostate Adenocarcinoma	LINC00371-BRCA2 fusion	OncoKB: Likely Oncogenic, level_1, resistance NA;CIViC: NA;MyCancerGenome: not present;CancerHotspot: no;3DHotspot: no	MutationAssessor: NA;SIFT: NA;Polyphen-2: NA	fusion	FUSION	Diploid				MSKCC-DMP	NA	-1												6
Prostate Adenocarcinoma (TCGA, Cell 2015)	TCGA-CH-5789-01	Prostate Cancer	Prostate Adenocarcinoma	K3326*	OncoKB: Likely Neutral, level NA, resistance NA;CIViC: Predictive: 1;MyCancerGenome: not present;CancerHotspot: no;3DHotspot: no	MutationAssessor: NA;SIFT: NA;Polyphen-2: NA	Nonsense_Mutation	SNP	Diploid		Germline	NA	broad.mit.edu	13	32972626	32972626	A	T	13:g.32972626A>T	ENST00000380152.3:c.9976A>T							11	27/27		Benign		0.015
Prostate Adenocarcinoma (TCGA, Cell 2015)	TCGA-J9-A8CM-01	Prostate Cancer	Prostate Adenocarcinoma	K3326*	OncoKB: Likely Neutral, level NA, resistance NA;CIViC: Predictive: 1;MyCancerGenome: not present;CancerHotspot: no;3DHotspot: no	MutationAssessor: NA;SIFT: NA;Polyphen-2: NA	Nonsense_Mutation	SNP	ShallowDel		Germline	NA	broad.mit.edu	13	32972626	32972626	A	T	13:g.32972626A>T	ENST00000380152.3:c.9976A>T							49	27/27		Benign		0.015
Prostate Adenocarcinoma (TCGA, Cell 2015)	TCGA-J9-A8CP-01	Prostate Cancer	Prostate Adenocarcinoma	K3326*	OncoKB: Likely Neutral, level NA, resistance NA;CIViC: Predictive: 1;MyCancerGenome: not present;CancerHotspot: no;3DHotspot: no	MutationAssessor: NA;SIFT: NA;Polyphen-2: NA	Nonsense_Mutation	SNP	Diploid		Germline	NA	broad.mit.edu	13	32972626	32972626	A	T	13:g.32972626A>T	ENST00000380152.3:c.9976A>T							24	27/27		Benign		0.015
Prostate Adenocarcinoma (TCGA, Cell 2015)	TCGA-KK-A7AV-01	Prostate Cancer	Prostate Adenocarcinoma	K3326*	OncoKB: Likely Neutral, level NA, resistance NA;CIViC: Predictive: 1;MyCancerGenome: not present;CancerHotspot: no;3DHotspot: no	MutationAssessor: NA;SIFT: NA;Polyphen-2: NA	Nonsense_Mutation	SNP	Diploid		Germline	NA	broad.mit.edu	13	32972626	32972626	A	T	13:g.32972626A>T	ENST00000380152.3:c.9976A>T							12	27/27		Benign		0.015
Prostate Adenocarcinoma (TCGA, Cell 2015)	TCGA-G9-7521-01	Prostate Cancer	Prostate Adenocarcinoma	K3326*	OncoKB: Likely Neutral, level NA, resistance NA;CIViC: Predictive: 1;MyCancerGenome: not present;CancerHotspot: no;3DHotspot: no	MutationAssessor: NA;SIFT: NA;Polyphen-2: NA	Nonsense_Mutation	SNP	Diploid		Germline	NA	broad.mit.edu	13	32972626	32972626	A	T	13:g.32972626A>T	ENST00000380152.3:c.9976A>T							17	27/27		Benign		0.015
Metastatic Prostate Adenocarcinoma (SU2C/PCF Dream Team, PNAS 2019)	MO_1012-Tumor-Subcutaneous_nodule	Prostate Adenocarcinoma	Prostate Adenocarcinoma	A392V	OncoKB: Unknown, level NA, resistance NA;CIViC: NA;MyCancerGenome: not present;CancerHotspot: no;3DHotspot: no	MutationAssessor: NA;SIFT: impact: tolerated, score: 0.14;Polyphen-2: impact: benign, score: 0.302	Missense_Mutation	SNP	Gain		Somatic	Untested	broad.mit.edu	13	32906790	32906790	C	T	13:g.32906790C>T	ENST00000380152.3:c.1175C>T	0.05		8	151			1099	2022-10-27					64.1
Metastatic Prostate Adenocarcinoma (SU2C/PCF Dream Team, PNAS 2019)	MO_1012-Tumor-Subcutaneous_nodule	Prostate Adenocarcinoma	Prostate Adenocarcinoma	L3277P	OncoKB: Unknown, level NA, resistance NA;CIViC: NA;MyCancerGenome: not present;CancerHotspot: no;3DHotspot: no	MutationAssessor: NA;SIFT: NA;Polyphen-2: NA	Missense_Mutation	SNP	Gain		Somatic	Untested	broad.mit.edu	13	32972480	32972480	T	C	13:g.32972480T>C	ENST00000380152.3:c.9830T>C	0.24		87	283			1099	27/27					64.1
Metastatic Prostate Adenocarcinoma (SU2C/PCF Dream Team, PNAS 2019)	SC_9090_T	Prostate Adenocarcinoma	Prostate Adenocarcinoma	D1575Y	OncoKB: Unknown, level NA, resistance NA;CIViC: NA;MyCancerGenome: not present;CancerHotspot: no;3DHotspot: no	MutationAssessor: NA;SIFT: impact: deleterious, score: 0.01;Polyphen-2: impact: possibly_damaging, score: 0.847	Missense_Mutation	SNP	ShallowDel		Somatic	Untested	broad.mit.edu	13	32913215	32913215	G	T	13:g.32913215G>T	ENST00000380152.3:c.4723G>T	0.78		105	30			91	2022-11-27		Uncertain_significance			72.5
Metastatic Prostate Adenocarcinoma (SU2C/PCF Dream Team, PNAS 2019)	WCM192_X1	Prostate Adenocarcinoma	Prostate Adenocarcinoma	F753I	OncoKB: Unknown, level NA, resistance NA;CIViC: NA;MyCancerGenome: not present;CancerHotspot: no;3DHotspot: no	MutationAssessor: NA;SIFT: impact: tolerated, score: 0.06;Polyphen-2: impact: benign, score: 0.105	Missense_Mutation	SNP	Diploid		NA	NA	WCM	13	32910749	32910749	T	A	13:g.32910749T>A	ENST00000380152.3:c.2257T>A	0.4		20	30			273	2022-11-27					67.2
Metastatic Prostate Adenocarcinoma (SU2C/PCF Dream Team, PNAS 2019)	PM10-TM	Prostate Adenocarcinoma	Prostate Adenocarcinoma	K157E	OncoKB: Unknown, level NA, resistance NA;CIViC: NA;MyCancerGenome: not present;CancerHotspot: no;3DHotspot: no	MutationAssessor: NA;SIFT: impact: deleterious, score: 0.02;Polyphen-2: impact: possibly_damaging, score: 0.856	Missense_Mutation	SNP	Diploid		Somatic	Untested	broad.mit.edu	13	32900281	32900281	A	G	13:g.32900281A>G	ENST00000380152.3:c.469A>G	0.21		7	27			950	2022-05-27					84
Metastatic Prostate Adenocarcinoma (SU2C/PCF Dream Team, PNAS 2019)	PM10-TM	Prostate Adenocarcinoma	Prostate Adenocarcinoma	N827K	OncoKB: Unknown, level NA, resistance NA;CIViC: NA;MyCancerGenome: not present;CancerHotspot: no;3DHotspot: no	MutationAssessor: NA;SIFT: impact: deleterious, score: 0.03;Polyphen-2: impact: benign, score: 0.122	Missense_Mutation	SNP	Diploid		Somatic	Untested	broad.mit.edu	13	32910973	32910973	T	A	13:g.32910973T>A	ENST00000380152.3:c.2481T>A	0.03		4	128			950	2022-11-27					84
Prostate Adenocarcinoma (TCGA, Firehose Legacy)	TCGA-VN-A88N-01	Prostate Cancer	Prostate Adenocarcinoma	V2190I	OncoKB: Unknown, level NA, resistance NA;CIViC: NA;MyCancerGenome: not present;CancerHotspot: no;3DHotspot: no	MutationAssessor: NA;SIFT: impact: tolerated, score: 1;Polyphen-2: impact: benign, score: 0.001	Missense_Mutation	SNP	Diploid		Somatic	NA	broad.mit.edu	13	32915060	32915060	G	A	13:g.32915060G>A	ENST00000380152.3:c.6568G>A	0.07		3	43			29	2022-11-27		Conflicting_interpretations_of_pathogenicity(Likely_benign(1),Uncertain_significance(1))		0.00012
Prostate Adenocarcinoma (TCGA, Firehose Legacy)	TCGA-CH-5764-01	Prostate Cancer	Prostate Adenocarcinoma	N1435T	OncoKB: Unknown, level NA, resistance NA;CIViC: NA;MyCancerGenome: not present;CancerHotspot: no;3DHotspot: no	MutationAssessor: NA;SIFT: impact: deleterious, score: 0;Polyphen-2: impact: probably_damaging, score: 0.977	Missense_Mutation	SNP	Diploid	2	Somatic	NA	broad.mit.edu	13	32912796	32912796	A	C	13:g.32912796A>C	ENST00000380152.3:c.4304A>C	0.1		26	237			52	2022-11-27
Prostate Adenocarcinoma (TCGA, Firehose Legacy)	TCGA-HC-A4ZV-01	Prostate Cancer	Prostate Adenocarcinoma	D281H	OncoKB: Unknown, level NA, resistance NA;CIViC: NA;MyCancerGenome: not present;CancerHotspot: no;3DHotspot: no	MutationAssessor: NA;SIFT: impact: deleterious, score: 0;Polyphen-2: impact: probably_damaging, score: 0.937	Missense_Mutation	SNP	Diploid	2	Somatic	NA	broad.mit.edu	13	32906456	32906456	G	C	13:g.32906456G>C	ENST00000380152.3:c.841G>C	0.5		12	12			109	2022-10-27
Prostate Adenocarcinoma (TCGA, Firehose Legacy)	TCGA-XK-AAIW-01	Prostate Cancer	Prostate Adenocarcinoma	E2275D	OncoKB: Unknown, level NA, resistance NA;CIViC: NA;MyCancerGenome: not present;CancerHotspot: no;3DHotspot: no	MutationAssessor: NA;SIFT: impact: tolerated, score: 0.89;Polyphen-2: impact: benign, score: 0.003	Missense_Mutation	SNP	Diploid		Somatic	NA	broad.mit.edu	13	32915317	32915317	G	T	13:g.32915317G>T	ENST00000380152.3:c.6825G>T	0.41		36	51			6535	2022-11-27
Race Differences in Prostate Cancer (MSK, 2021)	P-0015837-T01-IM6	Prostate Cancer	Prostate Adenocarcinoma	V1810I	OncoKB: Unknown, level NA, resistance NA;CIViC: NA;MyCancerGenome: not present;CancerHotspot: no;3DHotspot: no	MutationAssessor: NA;SIFT: impact: tolerated, score: 0.11;Polyphen-2: impact: benign, score: 0.178	Missense_Mutation	SNP	Diploid	1	SOMATIC	Unknown	MSKCC	13	32913920	32913920	G	A	13:g.32913920G>A	ENST00000380152.3:c.5428G>A	0.19	0.0014	133	583	1	738	11	2022-11-27		Conflicting_interpretations_of_pathogenicity(Likely_benign(1),Uncertain_significance(7))		5.8e-05	74.3
Race Differences in Prostate Cancer (MSK, 2021)	P-0035426-T01-IM6	Prostate Cancer	Prostate Adenocarcinoma	E954D	OncoKB: Unknown, level NA, resistance NA;CIViC: NA;MyCancerGenome: not present;CancerHotspot: no;3DHotspot: no	MutationAssessor: NA;SIFT: impact: deleterious, score: 0.04;Polyphen-2: impact: benign, score: 0.105	Missense_Mutation	SNP	Diploid		SOMATIC	Unknown	MSKCC	13	32911354	32911354	G	T	13:g.32911354G>T	ENST00000380152.3:c.2862G>T	0.28		155	391		349	208	2022-11-27					60.6
Race Differences in Prostate Cancer (MSK, 2021)	P-0001774-T01-IM3	Prostate Cancer	Prostate Adenocarcinoma	E58K	OncoKB: Unknown, level NA, resistance NA;CIViC: NA;MyCancerGenome: not present;CancerHotspot: no;3DHotspot: no	MutationAssessor: NA;SIFT: impact: deleterious, score: 0;Polyphen-2: impact: benign, score: 0.068	Missense_Mutation	SNP	Diploid		SOMATIC	Unknown	MSKCC	13	32893318	32893318	G	A	13:g.32893318G>A	ENST00000380152.3:c.172G>A	0.42		347	483		677	45	2022-03-27		Uncertain_significance			72.5
Race Differences in Prostate Cancer (MSK, 2021)	P-0035133-T01-IM6	Prostate Cancer	Prostate Adenocarcinoma	H415Y	OncoKB: Unknown, level NA, resistance NA;CIViC: NA;MyCancerGenome: not present;CancerHotspot: no;3DHotspot: no	MutationAssessor: NA;SIFT: impact: tolerated, score: 0.49;Polyphen-2: impact: possibly_damaging, score: 0.713	Missense_Mutation	SNP	Diploid		SOMATIC	Unknown	MSKCC	13	32906858	32906858	C	T	13:g.32906858C>T	ENST00000380152.3:c.1243C>T	0.33		80	165		507	539	2022-10-27					57.3
Race Differences in Prostate Cancer (MSK, 2021)	P-0000755-T01-IM3	Prostate Cancer	Prostate Adenocarcinoma	R2896H	OncoKB: Unknown, level NA, resistance NA;CIViC: NA;MyCancerGenome: not present;CancerHotspot: no;3DHotspot: no	MutationAssessor: NA;SIFT: impact: tolerated, score: 0.3;Polyphen-2: impact: benign, score: 0.003	Missense_Mutation	SNP	Diploid	1	SOMATIC	Unknown	MSKCC	13	32950861	32950861	G	A	13:g.32950861G>A	ENST00000380152.3:c.8687G>A	0.34		209	402		315	29	21/27		Conflicting_interpretations_of_pathogenicity(Benign(1),Likely_benign(5),Uncertain_significance(2))		0.00012	59.3
Race Differences in Prostate Cancer (MSK, 2021)	P-0001128-T01-IM3	Prostate Cancer	Prostate Adenocarcinoma	I870F	OncoKB: Unknown, level NA, resistance NA;CIViC: NA;MyCancerGenome: not present;CancerHotspot: no;3DHotspot: no	MutationAssessor: NA;SIFT: impact: tolerated, score: 0.1;Polyphen-2: impact: possibly_damaging, score: 0.892	Missense_Mutation	SNP	Diploid		SOMATIC	Unknown	MSKCC	13	32911100	32911100	A	T	13:g.32911100A>T	ENST00000380152.3:c.2608A>T	0.06		23	334		251	7	2022-11-27					62.6
Race Differences in Prostate Cancer (MSK, 2021)	P-0001774-T01-IM3	Prostate Cancer	Prostate Adenocarcinoma	I2974T	OncoKB: Unknown, level NA, resistance NA;CIViC: NA;MyCancerGenome: not present;CancerHotspot: no;3DHotspot: no	MutationAssessor: NA;SIFT: impact: deleterious, score: 0;Polyphen-2: impact: benign, score: 0.318	Missense_Mutation	SNP	Diploid		SOMATIC	Unknown	MSKCC	13	32953620	32953620	T	C	13:g.32953620T>C	ENST00000380152.3:c.8921T>C	0.44		219	283		360	45	22/27					72.5
Race Differences in Prostate Cancer (MSK, 2021)	P-0040838-T01-IM6	Prostate Cancer	Prostate Adenocarcinoma	P3285L	OncoKB: Unknown, level NA, resistance NA;CIViC: NA;MyCancerGenome: not present;CancerHotspot: no;3DHotspot: no	MutationAssessor: NA;SIFT: NA;Polyphen-2: NA	Missense_Mutation	SNP	Diploid		SOMATIC	Unknown	MSKCC	13	32972504	32972504	C	T	13:g.32972504C>T	ENST00000380152.3:c.9854C>T	0.08	0.0017	64	712	1	603	192	27/27					67.1
Race Differences in Prostate Cancer (MSK, 2021)	P-0035426-T01-IM6	Prostate Cancer	Prostate Adenocarcinoma	R118C	OncoKB: Unknown, level NA, resistance NA;CIViC: NA;MyCancerGenome: not present;CancerHotspot: no;3DHotspot: no	MutationAssessor: NA;SIFT: impact: tolerated, score: 0.21;Polyphen-2: impact: benign, score: 0.017	Missense_Mutation	SNP	Diploid		SOMATIC	Unknown	MSKCC	13	32899248	32899248	C	T	13:g.32899248C>T	ENST00000380152.3:c.352C>T	0.24		136	421		295	208	2022-04-27		Conflicting_interpretations_of_pathogenicity(Likely_benign(3),Uncertain_significance(6))			60.6
Race Differences in Prostate Cancer (MSK, 2021)	P-0005773-T02-IM5	Prostate Cancer	Prostate Neuroendocrine Carcinoma	R2418K	OncoKB: Unknown, level NA, resistance NA;CIViC: NA;MyCancerGenome: not present;CancerHotspot: no;3DHotspot: no	MutationAssessor: NA;SIFT: impact: tolerated, score: 0.45;Polyphen-2: impact: benign, score: 0.033	Missense_Mutation	SNP	Diploid	2	SOMATIC	Unknown	MSKCC	13	32929243	32929243	G	A	13:g.32929243G>A	ENST00000380152.3:c.7253G>A	0.31		192	428		892	10	14/27		Uncertain_significance			59.2
Race Differences in Prostate Cancer (MSK, 2021)	P-0006602-T02-IM5	Prostate Cancer	Prostate Adenocarcinoma	E350Q	OncoKB: Unknown, level NA, resistance NA;CIViC: NA;MyCancerGenome: not present;CancerHotspot: no;3DHotspot: no	MutationAssessor: NA;SIFT: impact: deleterious, score: 0.05;Polyphen-2: impact: probably_damaging, score: 0.932	Missense_Mutation	SNP	Diploid		SOMATIC	Unknown	MSKCC	13	32906663	32906663	G	C	13:g.32906663G>C	ENST00000380152.3:c.1048G>C	0.06		12	183		358	4	2022-10-27					48.5
Race Differences in Prostate Cancer (MSK, 2021)	P-0010237-T01-IM5	Prostate Cancer	Prostate Adenocarcinoma	K1028R	OncoKB: Unknown, level NA, resistance NA;CIViC: NA;MyCancerGenome: not present;CancerHotspot: no;3DHotspot: no	MutationAssessor: NA;SIFT: impact: deleterious, score: 0.03;Polyphen-2: impact: probably_damaging, score: 0.99	Missense_Mutation	SNP	Diploid		SOMATIC	Unknown	MSKCC	13	32911575	32911575	A	G	13:g.32911575A>G	ENST00000380152.3:c.3083A>G	0.25		461	1348		908	5	2022-11-27		Uncertain_significance			60.5
Race Differences in Prostate Cancer (MSK, 2021)	P-0010950-T01-IM5	Prostate Cancer	Prostate Adenocarcinoma	S1084N	OncoKB: Unknown, level NA, resistance NA;CIViC: NA;MyCancerGenome: not present;CancerHotspot: no;3DHotspot: no	MutationAssessor: NA;SIFT: impact: tolerated, score: 0.5;Polyphen-2: impact: benign, score: 0.007	Missense_Mutation	SNP	Diploid		SOMATIC	Unknown	MSKCC	13	32911743	32911743	G	A	13:g.32911743G>A	ENST00000380152.3:c.3251G>A	0.07		55	703		1016	2	2022-11-27		Likely_benign			53.4
Race Differences in Prostate Cancer (MSK, 2021)	P-0011155-T01-IM5	Prostate Cancer	Prostate Adenocarcinoma	P202L	OncoKB: Unknown, level NA, resistance NA;CIViC: NA;MyCancerGenome: not present;CancerHotspot: no;3DHotspot: no	MutationAssessor: NA;SIFT: impact: deleterious, score: 0;Polyphen-2: impact: probably_damaging, score: 0.999	Missense_Mutation	SNP	Diploid		SOMATIC	Unknown	MSKCC	13	32900724	32900724	C	T	13:g.32900724C>T	ENST00000380152.3:c.605C>T	0.79		516	140		389	19	2022-07-27		Uncertain_significance			47.2
Race Differences in Prostate Cancer (MSK, 2021)	P-0029664-T01-IM6	Prostate Cancer	Prostate Adenocarcinoma	T1251A	OncoKB: Unknown, level NA, resistance NA;CIViC: NA;MyCancerGenome: not present;CancerHotspot: no;3DHotspot: no	MutationAssessor: NA;SIFT: impact: tolerated, score: 0.21;Polyphen-2: impact: possibly_damaging, score: 0.511	Missense_Mutation	SNP	Diploid		SOMATIC	Unknown	MSKCC	13	32912243	32912243	A	G	13:g.32912243A>G	ENST00000380152.3:c.3751A>G	0.07		24	296		495	7	2022-11-27					67.5
Race Differences in Prostate Cancer (MSK, 2021)	P-0026861-T01-IM6	Prostate Cancer	Prostate Adenocarcinoma	T2060A	OncoKB: Unknown, level NA, resistance NA;CIViC: NA;MyCancerGenome: not present;CancerHotspot: no;3DHotspot: no	MutationAssessor: NA;SIFT: impact: deleterious, score: 0;Polyphen-2: impact: probably_damaging, score: 0.999	Missense_Mutation	SNP	Diploid		SOMATIC	Unknown	MSKCC	13	32914670	32914670	A	G	13:g.32914670A>G	ENST00000380152.3:c.6178A>G	0.07	0.0017	69	881	1	585	5	2022-11-27					87.2
Race Differences in Prostate Cancer (MSK, 2021)	P-0026377-T01-IM6	Prostate Cancer	Prostate Adenocarcinoma	S755A	OncoKB: Unknown, level NA, resistance NA;CIViC: NA;MyCancerGenome: not present;CancerHotspot: no;3DHotspot: no	MutationAssessor: NA;SIFT: impact: tolerated, score: 0.18;Polyphen-2: impact: possibly_damaging, score: 0.749	Missense_Mutation	SNP	Diploid		SOMATIC	Unknown	MSKCC	13	32910755	32910755	T	G	13:g.32910755T>G	ENST00000380152.3:c.2263T>G	0.06		26	433		398	1	2022-11-27					63.1
Race Differences in Prostate Cancer (MSK, 2021)	P-0015132-T01-IM6	Prostate Cancer	Prostate Adenocarcinoma	S1743_S1744del	OncoKB: Unknown, level NA, resistance NA;CIViC: NA;MyCancerGenome: not present;CancerHotspot: no;3DHotspot: no	MutationAssessor: NA;SIFT: NA;Polyphen-2: NA	In_Frame_Del	DEL	Diploid		SOMATIC	Unknown	MSKCC	13	32913718	32913723	CAGTAG	-	13:g.32913718_32913723del	ENST00000380152.3:c.5228_5233del	0.05		17	303		435	5	2022-11-27					67.9
Race Differences in Prostate Cancer (MSK, 2021)	P-0017605-T01-IM5	Prostate Cancer	Prostate Adenocarcinoma	M965I	OncoKB: Unknown, level NA, resistance NA;CIViC: NA;MyCancerGenome: not present;CancerHotspot: no;3DHotspot: no	MutationAssessor: NA;SIFT: impact: tolerated, score: 0.35;Polyphen-2: impact: benign, score: 0	Missense_Mutation	SNP	Diploid		SOMATIC	Unknown	MSKCC	13	32911387	32911387	G	T	13:g.32911387G>T	ENST00000380152.3:c.2895G>T	0.35		421	782		920	2	2022-11-27					45.5
Race Differences in Prostate Cancer (MSK, 2021)	P-0025823-T01-IM6	Prostate Cancer	Prostate Adenocarcinoma	S1074N	OncoKB: Unknown, level NA, resistance NA;CIViC: NA;MyCancerGenome: not present;CancerHotspot: no;3DHotspot: no	MutationAssessor: NA;SIFT: impact: tolerated, score: 0.39;Polyphen-2: impact: benign, score: 0.065	Missense_Mutation	SNP	Diploid		SOMATIC	Unknown	MSKCC	13	32911713	32911713	G	A	13:g.32911713G>A	ENST00000380152.3:c.3221G>A	0.31		315	687		531	2	2022-11-27					57.9
Race Differences in Prostate Cancer (MSK, 2021)	P-0020650-T01-IM6	Prostate Cancer	Prostate Adenocarcinoma	S646I	OncoKB: Unknown, level NA, resistance NA;CIViC: NA;MyCancerGenome: not present;CancerHotspot: no;3DHotspot: no	MutationAssessor: NA;SIFT: impact: tolerated, score: 0.08;Polyphen-2: impact: benign, score: 0.195	Missense_Mutation	SNP	Diploid		SOMATIC	Unknown	MSKCC	13	32910429	32910429	G	T	13:g.32910429G>T	ENST00000380152.3:c.1937G>T	0.08		42	459		462	7	2022-11-27					75.3
Race Differences in Prostate Cancer (MSK, 2021)	P-0024249-T01-IM6	Prostate Cancer	Prostate Adenocarcinoma	G2508D	OncoKB: Unknown, level NA, resistance NA;CIViC: NA;MyCancerGenome: not present;CancerHotspot: no;3DHotspot: no	MutationAssessor: NA;SIFT: impact: deleterious, score: 0;Polyphen-2: impact: probably_damaging, score: 1	Missense_Mutation	SNP	Diploid		SOMATIC	Unknown	MSKCC	13	32930652	32930652	G	A	13:g.32930652G>A	ENST00000380152.3:c.7523G>A	0.6	0.0016	289	189	1	608	5	15/27		Uncertain_significance			74.6
Race Differences in Prostate Cancer (MSK, 2021)	P-0029164-T01-IM6	Prostate Cancer	Prostate Adenocarcinoma	Y3009H	OncoKB: Unknown, level NA, resistance NA;CIViC: NA;MyCancerGenome: not present;CancerHotspot: no;3DHotspot: no	MutationAssessor: NA;SIFT: impact: deleterious, score: 0;Polyphen-2: impact: probably_damaging, score: 0.999	Missense_Mutation	SNP	Diploid		SOMATIC	Unknown	MSKCC	13	32953958	32953958	T	C	13:g.32953958T>C	ENST00000380152.3:c.9025T>C	0.37		132	223		469	45	23/27					70.9
Race Differences in Prostate Cancer (MSK, 2021)	P-0027380-T01-IM6	Prostate Cancer	Prostate Adenocarcinoma	V1711A	OncoKB: Unknown, level NA, resistance NA;CIViC: NA;MyCancerGenome: not present;CancerHotspot: no;3DHotspot: no	MutationAssessor: NA;SIFT: impact: tolerated, score: 0.25;Polyphen-2: impact: benign, score: 0.196	Missense_Mutation	SNP	Diploid		SOMATIC	Unknown	MSKCC	13	32913624	32913624	T	C	13:g.32913624T>C	ENST00000380152.3:c.5132T>C	0.06		14	208		369	76	2022-11-27					59
Race Differences in Prostate Cancer (MSK, 2021)	P-0040838-T01-IM6	Prostate Cancer	Prostate Adenocarcinoma	R2842H	OncoKB: Likely Neutral, level NA, resistance NA;CIViC: NA;MyCancerGenome: not present;CancerHotspot: no;3DHotspot: no	MutationAssessor: NA;SIFT: impact: deleterious, score: 0;Polyphen-2: impact: probably_damaging, score: 0.999	Missense_Mutation	SNP	Diploid	4	SOMATIC	Unknown	MSKCC	13	32945130	32945130	G	A	13:g.32945130G>A	ENST00000380152.3:c.8525G>A	0.06	0.0031	21	317	1	324	192	20/27		Benign		0.00029	67.1
Race Differences in Prostate Cancer (MSK, 2021)	P-0040838-T01-IM6	Prostate Cancer	Prostate Adenocarcinoma	A737T	OncoKB: Unknown, level NA, resistance NA;CIViC: NA;MyCancerGenome: not present;CancerHotspot: no;3DHotspot: no	MutationAssessor: NA;SIFT: impact: tolerated, score: 0.27;Polyphen-2: impact: benign, score: 0.03	Missense_Mutation	SNP	Diploid		SOMATIC	Unknown	MSKCC	13	32910701	32910701	G	A	13:g.32910701G>A	ENST00000380152.3:c.2209G>A	0.09		41	417		490	192	2022-11-27					67.1
Race Differences in Prostate Cancer (MSK, 2021)	P-0035426-T01-IM6	Prostate Cancer	Prostate Adenocarcinoma	R2318Q	OncoKB: Inconclusive, level NA, resistance NA;CIViC: NA;MyCancerGenome: not present;CancerHotspot: no;3DHotspot: no	MutationAssessor: NA;SIFT: impact: deleterious, score: 0;Polyphen-2: impact: probably_damaging, score: 0.998	Missense_Mutation	NA	Diploid		SOMATIC	Unknown	MSKCC	13	32920979	32920979	G	A	13:g.32920979G>A	ENST00000380152.3:c.6953G>A	0.25	0.0028	153	471	1	358	208	13/27		Benign			60.6
Race Differences in Prostate Cancer (MSK, 2021)	P-0040838-T01-IM6	Prostate Cancer	Prostate Adenocarcinoma	P2334L	OncoKB: Unknown, level NA, resistance NA;CIViC: NA;MyCancerGenome: not present;CancerHotspot: no;3DHotspot: no	MutationAssessor: NA;SIFT: impact: deleterious, score: 0;Polyphen-2: impact: probably_damaging, score: 0.999	Missense_Mutation	SNP	Diploid		SOMATIC	Unknown	MSKCC	13	32921027	32921027	C	T	13:g.32921027C>T	ENST00000380152.3:c.7001C>T	0.06		27	453		433	192	13/27		Uncertain_significance			67.1
Race Differences in Prostate Cancer (MSK, 2021)	P-0050196-T01-IM6	Prostate Cancer	Prostate Adenocarcinoma	R174H	OncoKB: Unknown, level NA, resistance NA;CIViC: NA;MyCancerGenome: not present;CancerHotspot: no;3DHotspot: no	MutationAssessor: NA;SIFT: impact: tolerated, score: 0.59;Polyphen-2: impact: benign, score: 0	Missense_Mutation	SNP	Diploid	1	SOMATIC	Unknown	MSKCC	13	32900640	32900640	G	A	13:g.32900640G>A	ENST00000380152.3:c.521G>A	0.29		114	277		435	78	2022-07-27		Conflicting_interpretations_of_pathogenicity(Likely_benign(3),Uncertain_significance(2))			77.7
Race Differences in Prostate Cancer (MSK, 2021)	P-0035133-T01-IM6	Prostate Cancer	Prostate Adenocarcinoma	I1470M	OncoKB: Unknown, level NA, resistance NA;CIViC: NA;MyCancerGenome: not present;CancerHotspot: no;3DHotspot: no	MutationAssessor: NA;SIFT: impact: tolerated, score: 0.1;Polyphen-2: impact: benign, score: 0.281	Missense_Mutation	SNP	Diploid		SOMATIC	Unknown	MSKCC	13	32912902	32912902	A	G	13:g.32912902A>G	ENST00000380152.3:c.4410A>G	0.17		37	186		383	539	2022-11-27					57.3
Race Differences in Prostate Cancer (MSK, 2021)	P-0035426-T01-IM6	Prostate Cancer	Prostate Adenocarcinoma	T1803N	OncoKB: Unknown, level NA, resistance NA;CIViC: NA;MyCancerGenome: not present;CancerHotspot: no;3DHotspot: no	MutationAssessor: NA;SIFT: impact: tolerated, score: 0.08;Polyphen-2: impact: possibly_damaging, score: 0.697	Missense_Mutation	SNP	Diploid		SOMATIC	Unknown	MSKCC	13	32913900	32913900	C	A	13:g.32913900C>A	ENST00000380152.3:c.5408C>A	0.06		39	562		432	208	2022-11-27					60.6
Race Differences in Prostate Cancer (MSK, 2021)	P-0032701-T01-IM6	Prostate Cancer	Prostate Adenocarcinoma	E1780G	OncoKB: Unknown, level NA, resistance NA;CIViC: NA;MyCancerGenome: not present;CancerHotspot: no;3DHotspot: no	MutationAssessor: NA;SIFT: impact: tolerated, score: 0.11;Polyphen-2: impact: benign, score: 0.053	Missense_Mutation	SNP	Diploid		SOMATIC	Unknown	MSKCC	13	32913831	32913831	A	G	13:g.32913831A>G	ENST00000380152.3:c.5339A>G	0.06		18	277		444	11	2022-11-27					56.9
Race Differences in Prostate Cancer (MSK, 2021)	P-0019199-T01-IM6	Prostate Cancer	Prostate Adenocarcinoma	P365S	OncoKB: Unknown, level NA, resistance NA;CIViC: NA;MyCancerGenome: not present;CancerHotspot: no;3DHotspot: no	MutationAssessor: NA;SIFT: impact: deleterious, score: 0.04;Polyphen-2: impact: probably_damaging, score: 0.947	Missense_Mutation	SNP	Diploid		SOMATIC	Unknown	MSKCC	13	32906708	32906708	C	T	13:g.32906708C>T	ENST00000380152.3:c.1093C>T	0.14		59	353		833	51	2022-10-27					69.5
Prostate Adenocarcinoma (Fred Hutchinson CRC, Nat Med 2016)	00-010M_LN	Prostate Cancer	Prostate Adenocarcinoma	Q961R	OncoKB: Unknown, level NA, resistance NA;CIViC: NA;MyCancerGenome: not present;CancerHotspot: no;3DHotspot: no	MutationAssessor: NA;SIFT: impact: tolerated, score: 0.09;Polyphen-2: impact: possibly_damaging, score: 0.757	Missense_Mutation	SNP	ShallowDel		NA	NA	fhcrc	13	32911374	32911374	A	G	13:g.32911374A>G	ENST00000380152.3:c.2882A>G	0.14		4	25			607	2022-11-27
Metastatic Prostate Adenocarcinoma (MCTP, Nature 2012)	WA28	Prostate Cancer	Prostate Adenocarcinoma	S1674G	OncoKB: Unknown, level NA, resistance NA;CIViC: NA;MyCancerGenome: not present;CancerHotspot: no;3DHotspot: no	MutationAssessor: NA;SIFT: impact: tolerated, score: 1;Polyphen-2: impact: benign, score: 0	Missense_Mutation	SNP	Diploid	1	NA	not tested	umich.edu	13	32913512	32913512	A	G	13:g.32913512A>G	ENST00000380152.3:c.5020A>G	0.48		49	54		60	42	2022-11-27		Conflicting_interpretations_of_pathogenicity(Benign(1),Likely_benign(2),Uncertain_significance(4))		5.8e-05
Metastatic Prostate Cancer (SU2C/PCF Dream Team, Cell 2015)	MO_1012	Prostate Adenocarcinoma	Prostate Adenocarcinoma	A392V	OncoKB: Unknown, level NA, resistance NA;CIViC: NA;MyCancerGenome: not present;CancerHotspot: no;3DHotspot: no	MutationAssessor: NA;SIFT: impact: tolerated, score: 0.14;Polyphen-2: impact: benign, score: 0.302	Missense_Mutation	SNP	Diploid		NA	NA	NA	13	32906790	32906790	C	T	13:g.32906790C>T	ENST00000380152.3:c.1175C>T	0.05		8	151			1075	2022-10-27
Metastatic Prostate Cancer (SU2C/PCF Dream Team, Cell 2015)	MO_1012	Prostate Adenocarcinoma	Prostate Adenocarcinoma	L3277P	OncoKB: Unknown, level NA, resistance NA;CIViC: NA;MyCancerGenome: not present;CancerHotspot: no;3DHotspot: no	MutationAssessor: NA;SIFT: NA;Polyphen-2: NA	Missense_Mutation	SNP	Diploid		NA	NA	NA	13	32972480	32972480	T	C	13:g.32972480T>C	ENST00000380152.3:c.9830T>C	0.24		87	283			1075	27/27
Metastatic Prostate Cancer (SU2C/PCF Dream Team, Cell 2015)	SC_9090	Prostate Adenocarcinoma	Prostate Adenocarcinoma	D1575Y	OncoKB: Unknown, level NA, resistance NA;CIViC: NA;MyCancerGenome: not present;CancerHotspot: no;3DHotspot: no	MutationAssessor: NA;SIFT: impact: deleterious, score: 0.01;Polyphen-2: impact: possibly_damaging, score: 0.847	Missense_Mutation	SNP	ShallowDel		NA	NA	NA	13	32913215	32913215	G	T	13:g.32913215G>T	ENST00000380152.3:c.4723G>T	0.66		84	44			123	2022-11-27		Uncertain_significance
Prostate Adenocarcinoma (TCGA, Cell 2015)	TCGA-CH-5764-01	Prostate Cancer	Prostate Adenocarcinoma	N1435T	OncoKB: Unknown, level NA, resistance NA;CIViC: NA;MyCancerGenome: not present;CancerHotspot: no;3DHotspot: no	MutationAssessor: NA;SIFT: impact: deleterious, score: 0;Polyphen-2: impact: probably_damaging, score: 0.977	Missense_Mutation	SNP	Diploid	2	Somatic	NA	broad.mit.edu	13	32912796	32912796	A	C	13:g.32912796A>C	ENST00000380152.3:c.4304A>C	0.1		26	237			31	2022-11-27
Prostate Adenocarcinoma (TCGA, Cell 2015)	TCGA-HC-A4ZV-01	Prostate Cancer	Prostate Adenocarcinoma	D281H	OncoKB: Unknown, level NA, resistance NA;CIViC: NA;MyCancerGenome: not present;CancerHotspot: no;3DHotspot: no	MutationAssessor: NA;SIFT: impact: deleterious, score: 0;Polyphen-2: impact: probably_damaging, score: 0.937	Missense_Mutation	SNP	Diploid	2	Somatic	NA	broad.mit.edu	13	32906456	32906456	G	C	13:g.32906456G>C	ENST00000380152.3:c.841G>C	0.5		12	12			94	2022-10-27
Neuroendocrine Prostate Cancer (Multi-Institute, Nat Med 2016)	WCMC192_1_N	Prostate Cancer	Prostate Neuroendocrine Carcinoma	F753I	OncoKB: Unknown, level NA, resistance NA;CIViC: NA;MyCancerGenome: not present;CancerHotspot: no;3DHotspot: no	MutationAssessor: NA;SIFT: impact: tolerated, score: 0.06;Polyphen-2: impact: benign, score: 0.105	Missense_Mutation	SNP			NA	NA	Weill Cornell Medical College	13	32910749	32910749	T	A	13:g.32910749T>A	ENST00000380152.3:c.2257T>A	0.31		15	33			26	2022-11-27
Prostate Cancer (MSKCC, JCO Precis Oncol 2017)	P-0001774-T01-IM3	Prostate Cancer	Prostate Adenocarcinoma	E58K	OncoKB: Unknown, level NA, resistance NA;CIViC: NA;MyCancerGenome: not present;CancerHotspot: no;3DHotspot: no	MutationAssessor: NA;SIFT: impact: deleterious, score: 0;Polyphen-2: impact: benign, score: 0.068	Missense_Mutation	SNP	Diploid		SOMATIC	NA	MSKCC	13	32893318	32893318	G	A	13:g.32893318G>A	ENST00000380152.3:c.172G>A							45	2022-03-27		Uncertain_significance
Prostate Cancer (MSKCC, JCO Precis Oncol 2017)	P-0000755-T01-IM3	Prostate Cancer	Prostate Adenocarcinoma	R2896H	OncoKB: Unknown, level NA, resistance NA;CIViC: NA;MyCancerGenome: not present;CancerHotspot: no;3DHotspot: no	MutationAssessor: NA;SIFT: impact: tolerated, score: 0.3;Polyphen-2: impact: benign, score: 0.003	Missense_Mutation	SNP	Diploid	1	SOMATIC	NA	MSKCC	13	32950861	32950861	G	A	13:g.32950861G>A	ENST00000380152.3:c.8687G>A							29	21/27		Conflicting_interpretations_of_pathogenicity(Benign(1),Likely_benign(5),Uncertain_significance(2))		0.00012
Prostate Cancer (MSKCC, JCO Precis Oncol 2017)	P-0001128-T01-IM3	Prostate Cancer	Prostate Adenocarcinoma	I870F	OncoKB: Unknown, level NA, resistance NA;CIViC: NA;MyCancerGenome: not present;CancerHotspot: no;3DHotspot: no	MutationAssessor: NA;SIFT: impact: tolerated, score: 0.1;Polyphen-2: impact: possibly_damaging, score: 0.892	Missense_Mutation	SNP	Diploid		SOMATIC	NA	MSKCC	13	32911100	32911100	A	T	13:g.32911100A>T	ENST00000380152.3:c.2608A>T							7	2022-11-27
Prostate Cancer (MSKCC, JCO Precis Oncol 2017)	P-0001774-T01-IM3	Prostate Cancer	Prostate Adenocarcinoma	I2974T	OncoKB: Unknown, level NA, resistance NA;CIViC: NA;MyCancerGenome: not present;CancerHotspot: no;3DHotspot: no	MutationAssessor: NA;SIFT: impact: deleterious, score: 0;Polyphen-2: impact: benign, score: 0.318	Missense_Mutation	SNP	Diploid		SOMATIC	NA	MSKCC	13	32953620	32953620	T	C	13:g.32953620T>C	ENST00000380152.3:c.8921T>C							45	22/27
Prostate Cancer (MSKCC, JCO Precis Oncol 2017)	P-0005773-T02-IM5	Prostate Cancer	Prostate Neuroendocrine Carcinoma	R2418K	OncoKB: Unknown, level NA, resistance NA;CIViC: NA;MyCancerGenome: not present;CancerHotspot: no;3DHotspot: no	MutationAssessor: NA;SIFT: impact: tolerated, score: 0.45;Polyphen-2: impact: benign, score: 0.033	Missense_Mutation	SNP	Diploid	2	SOMATIC	NA	MSKCC	13	32929243	32929243	G	A	13:g.32929243G>A	ENST00000380152.3:c.7253G>A							10	14/27		Uncertain_significance
Prostate Cancer (MSKCC, JCO Precis Oncol 2017)	P-0006602-T02-IM5	Prostate Cancer	Prostate Adenocarcinoma	E350Q	OncoKB: Unknown, level NA, resistance NA;CIViC: NA;MyCancerGenome: not present;CancerHotspot: no;3DHotspot: no	MutationAssessor: NA;SIFT: impact: deleterious, score: 0.05;Polyphen-2: impact: probably_damaging, score: 0.932	Missense_Mutation	SNP	Diploid		SOMATIC	NA	MSKCC	13	32906663	32906663	G	C	13:g.32906663G>C	ENST00000380152.3:c.1048G>C							4	2022-10-27
Prostate Adenocarcinoma (MSKCC, Cancer Cell 2010)	DU145	Prostate Adenocarcinoma	Prostate Adenocarcinoma	S2284L	OncoKB: Unknown, level NA, resistance NA;CIViC: NA;MyCancerGenome: not present;CancerHotspot: no;3DHotspot: no	MutationAssessor: NA;SIFT: impact: deleterious, score: 0;Polyphen-2: impact: benign, score: 0.046	Missense_Mutation	SNP	ShallowDel		No matched normal	Valid	MSKCC	13	32918704	32918704	C	T	13:g.32918704C>T	ENST00000380152.3:c.6851C>T							10	2022-12-27
Prostate Adenocarcinoma (MSKCC, Cancer Cell 2010)	PCA0123	Prostate Adenocarcinoma	Prostate Adenocarcinoma	R107K	OncoKB: Unknown, level NA, resistance NA;CIViC: NA;MyCancerGenome: not present;CancerHotspot: no;3DHotspot: no	MutationAssessor: NA;SIFT: impact: tolerated, score: 1;Polyphen-2: impact: benign, score: 0.003	Missense_Mutation	SNP	Diploid		Somatic	Valid	MSKCC	13	32899216	32899216	G	A	13:g.32899216G>A	ENST00000380152.3:c.320G>A							1	2022-04-27
Prostate Adenocarcinoma (MSKCC, Cancer Cell 2010)	PCA0194	Prostate Adenocarcinoma	Prostate Adenocarcinoma	T630I	OncoKB: Inconclusive, level NA, resistance NA;CIViC: NA;MyCancerGenome: not present;CancerHotspot: no;3DHotspot: no	MutationAssessor: NA;SIFT: impact: deleterious, score: 0.03;Polyphen-2: impact: benign, score: 0.009	Missense_Mutation	SNP	ShallowDel	4	No matched normal	Valid	MSKCC	13	32907504	32907504	C	T	13:g.32907504C>T	ENST00000380152.3:c.1889C>T							2	2022-10-27		Benign		0.0016
Prostate Adenocarcinoma (TCGA, PanCancer Atlas)	TCGA-CH-5764-01	Prostate Adenocarcinoma	Prostate Adenocarcinoma	N1435T	OncoKB: Unknown, level NA, resistance NA;CIViC: NA;MyCancerGenome: not present;CancerHotspot: no;3DHotspot: no	MutationAssessor: NA;SIFT: impact: deleterious, score: 0;Polyphen-2: impact: probably_damaging, score: 0.977	Missense_Mutation	SNP	Diploid	2	.	.	.	13	32912796	32912796	A	C	13:g.32912796A>C	ENST00000380152.3:c.4304A>C	0.1		26	243		295	34	2022-11-27
Prostate Adenocarcinoma (TCGA, PanCancer Atlas)	TCGA-HC-A4ZV-01	Prostate Adenocarcinoma	Prostate Adenocarcinoma	D281H	OncoKB: Unknown, level NA, resistance NA;CIViC: NA;MyCancerGenome: not present;CancerHotspot: no;3DHotspot: no	MutationAssessor: NA;SIFT: impact: deleterious, score: 0;Polyphen-2: impact: probably_damaging, score: 0.937	Missense_Mutation	SNP	Diploid	2	.	.	.	13	32906456	32906456	G	C	13:g.32906456G>C	ENST00000380152.3:c.841G>C	0.46		12	14		90	106	2022-10-27
Prostate Adenocarcinoma (TCGA, PanCancer Atlas)	TCGA-XK-AAIW-01	Prostate Adenocarcinoma	Prostate Adenocarcinoma	E2275D	OncoKB: Unknown, level NA, resistance NA;CIViC: NA;MyCancerGenome: not present;CancerHotspot: no;3DHotspot: no	MutationAssessor: NA;SIFT: impact: tolerated, score: 0.89;Polyphen-2: impact: benign, score: 0.003	Missense_Mutation	SNP	Diploid		.	.	.	13	32915317	32915317	G	T	13:g.32915317G>T	ENST00000380152.3:c.6825G>T	0.41		37	54		92	6251	2022-11-27
Metastatic castration-sensitive prostate cancer (MSK, Clin Cancer Res 2020)	P-0001774-T01-IM3	Prostate Cancer	Prostate Adenocarcinoma	E58K	OncoKB: Unknown, level NA, resistance NA;CIViC: NA;MyCancerGenome: not present;CancerHotspot: no;3DHotspot: no	MutationAssessor: NA;SIFT: impact: deleterious, score: 0;Polyphen-2: impact: benign, score: 0.068	Missense_Mutation	SNP	Diploid		SOMATIC	Unknown	MSKCC	13	32893318	32893318	G	A	13:g.32893318G>A	ENST00000380152.3:c.172G>A	0.42		347	483		677	45	2022-03-27		Uncertain_significance
Metastatic castration-sensitive prostate cancer (MSK, Clin Cancer Res 2020)	P-0001128-T01-IM3	Prostate Cancer	Prostate Adenocarcinoma	I870F	OncoKB: Unknown, level NA, resistance NA;CIViC: NA;MyCancerGenome: not present;CancerHotspot: no;3DHotspot: no	MutationAssessor: NA;SIFT: impact: tolerated, score: 0.1;Polyphen-2: impact: possibly_damaging, score: 0.892	Missense_Mutation	SNP	Diploid		SOMATIC	Unknown	MSKCC	13	32911100	32911100	A	T	13:g.32911100A>T	ENST00000380152.3:c.2608A>T	0.06		23	334		251	7	2022-11-27
Metastatic castration-sensitive prostate cancer (MSK, Clin Cancer Res 2020)	P-0001774-T01-IM3	Prostate Cancer	Prostate Adenocarcinoma	I2974T	OncoKB: Unknown, level NA, resistance NA;CIViC: NA;MyCancerGenome: not present;CancerHotspot: no;3DHotspot: no	MutationAssessor: NA;SIFT: impact: deleterious, score: 0;Polyphen-2: impact: benign, score: 0.318	Missense_Mutation	SNP	Diploid		SOMATIC	Unknown	MSKCC	13	32953620	32953620	T	C	13:g.32953620T>C	ENST00000380152.3:c.8921T>C	0.44		219	283		360	45	22/27
Metastatic castration-sensitive prostate cancer (MSK, Clin Cancer Res 2020)	P-0006602-T02-IM5	Prostate Cancer	Prostate Adenocarcinoma	E350Q	OncoKB: Unknown, level NA, resistance NA;CIViC: NA;MyCancerGenome: not present;CancerHotspot: no;3DHotspot: no	MutationAssessor: NA;SIFT: impact: deleterious, score: 0.05;Polyphen-2: impact: probably_damaging, score: 0.932	Missense_Mutation	SNP	Diploid		SOMATIC	Unknown	MSKCC	13	32906663	32906663	G	C	13:g.32906663G>C	ENST00000380152.3:c.1048G>C	0.06		12	183		358	4	2022-10-27
Metastatic castration-sensitive prostate cancer (MSK, Clin Cancer Res 2020)	P-0026861-T01-IM6	Prostate Cancer	Prostate Adenocarcinoma	T2060A	OncoKB: Unknown, level NA, resistance NA;CIViC: NA;MyCancerGenome: not present;CancerHotspot: no;3DHotspot: no	MutationAssessor: NA;SIFT: impact: deleterious, score: 0;Polyphen-2: impact: probably_damaging, score: 0.999	Missense_Mutation	SNP	Diploid		SOMATIC	Unknown	MSKCC	13	32914670	32914670	A	G	13:g.32914670A>G	ENST00000380152.3:c.6178A>G	0.07	0.0017	69	881	1	585	5	2022-11-27
Metastatic castration-sensitive prostate cancer (MSK, Clin Cancer Res 2020)	P-0025823-T01-IM6	Prostate Cancer	Prostate Adenocarcinoma	S1074N	OncoKB: Unknown, level NA, resistance NA;CIViC: NA;MyCancerGenome: not present;CancerHotspot: no;3DHotspot: no	MutationAssessor: NA;SIFT: impact: tolerated, score: 0.39;Polyphen-2: impact: benign, score: 0.065	Missense_Mutation	SNP	Diploid		SOMATIC	Unknown	MSKCC	13	32911713	32911713	G	A	13:g.32911713G>A	ENST00000380152.3:c.3221G>A	0.31		315	687		531	2	2022-11-27
Metastatic castration-sensitive prostate cancer (MSK, Clin Cancer Res 2020)	P-0024249-T01-IM6	Prostate Cancer	Prostate Adenocarcinoma	G2508D	OncoKB: Unknown, level NA, resistance NA;CIViC: NA;MyCancerGenome: not present;CancerHotspot: no;3DHotspot: no	MutationAssessor: NA;SIFT: impact: deleterious, score: 0;Polyphen-2: impact: probably_damaging, score: 1	Missense_Mutation	SNP	Diploid		SOMATIC	Unknown	MSKCC	13	32930652	32930652	G	A	13:g.32930652G>A	ENST00000380152.3:c.7523G>A	0.6	0.0016	289	189	1	608	5	15/27		Uncertain_significance
Metastatic castration-sensitive prostate cancer (MSK, Clin Cancer Res 2020)	P-0029164-T01-IM6	Prostate Cancer	Prostate Adenocarcinoma	Y3009H	OncoKB: Unknown, level NA, resistance NA;CIViC: NA;MyCancerGenome: not present;CancerHotspot: no;3DHotspot: no	MutationAssessor: NA;SIFT: impact: deleterious, score: 0;Polyphen-2: impact: probably_damaging, score: 0.999	Missense_Mutation	SNP	Diploid		SOMATIC	Unknown	MSKCC	13	32953958	32953958	T	C	13:g.32953958T>C	ENST00000380152.3:c.9025T>C	0.37		132	223		469	45	23/27
Metastatic castration-sensitive prostate cancer (MSK, Clin Cancer Res 2020)	P-0027380-T01-IM6	Prostate Cancer	Prostate Adenocarcinoma	V1711A	OncoKB: Unknown, level NA, resistance NA;CIViC: NA;MyCancerGenome: not present;CancerHotspot: no;3DHotspot: no	MutationAssessor: NA;SIFT: impact: tolerated, score: 0.25;Polyphen-2: impact: benign, score: 0.196	Missense_Mutation	SNP	Diploid		SOMATIC	Unknown	MSKCC	13	32913624	32913624	T	C	13:g.32913624T>C	ENST00000380152.3:c.5132T>C	0.06		14	208		369	76	2022-11-27
Prostate Adenocarcinoma (MSKCC/DFCI, Nature Genetics 2018)	TCGA-VN-A88N-01	Prostate Cancer	Prostate Adenocarcinoma	V2190I	OncoKB: Unknown, level NA, resistance NA;CIViC: NA;MyCancerGenome: not present;CancerHotspot: no;3DHotspot: no	MutationAssessor: NA;SIFT: impact: tolerated, score: 1;Polyphen-2: impact: benign, score: 0.001	Missense_Mutation	SNP	Diploid		NA	NA	broad.mit.edu	13	32915060	32915060	G	A	13:g.32915060G>A	ENST00000380152.3:c.6568G>A	0.07		3	43			27	2022-11-27		Conflicting_interpretations_of_pathogenicity(Likely_benign(1),Uncertain_significance(1))		0.00012
Prostate Adenocarcinoma (MSKCC/DFCI, Nature Genetics 2018)	AAPC-STID0000011381-Tumor-SM-2XU1F	Prostate Cancer	Prostate Adenocarcinoma	D1864Y	OncoKB: Unknown, level NA, resistance NA;CIViC: NA;MyCancerGenome: not present;CancerHotspot: no;3DHotspot: no	MutationAssessor: NA;SIFT: impact: deleterious, score: 0;Polyphen-2: impact: benign, score: 0.015	Missense_Mutation	SNP	Diploid		NA	NA	broad.mit.edu	13	32914082	32914082	G	T	13:g.32914082G>T	ENST00000380152.3:c.5590G>T	0.36		9	16			30	2022-11-27
Prostate Adenocarcinoma (MSKCC/DFCI, Nature Genetics 2018)	TCGA-CH-5764-01	Prostate Cancer	Prostate Adenocarcinoma	N1435T	OncoKB: Unknown, level NA, resistance NA;CIViC: NA;MyCancerGenome: not present;CancerHotspot: no;3DHotspot: no	MutationAssessor: NA;SIFT: impact: deleterious, score: 0;Polyphen-2: impact: probably_damaging, score: 0.977	Missense_Mutation	SNP	Diploid	2	NA	NA	broad.mit.edu	13	32912796	32912796	A	C	13:g.32912796A>C	ENST00000380152.3:c.4304A>C	0.1		26	237			41	2022-11-27
Prostate Adenocarcinoma (MSKCC/DFCI, Nature Genetics 2018)	TCGA-HC-A4ZV-01	Prostate Cancer	Prostate Adenocarcinoma	D281H	OncoKB: Unknown, level NA, resistance NA;CIViC: NA;MyCancerGenome: not present;CancerHotspot: no;3DHotspot: no	MutationAssessor: NA;SIFT: impact: deleterious, score: 0;Polyphen-2: impact: probably_damaging, score: 0.937	Missense_Mutation	SNP	Diploid	2	NA	NA	broad.mit.edu	13	32906456	32906456	G	C	13:g.32906456G>C	ENST00000380152.3:c.841G>C	0.5		12	12			105	2022-10-27
Prostate Adenocarcinoma (MSKCC/DFCI, Nature Genetics 2018)	TCGA-XK-AAIW-01	Prostate Cancer	Prostate Adenocarcinoma	E2275D	OncoKB: Unknown, level NA, resistance NA;CIViC: NA;MyCancerGenome: not present;CancerHotspot: no;3DHotspot: no	MutationAssessor: NA;SIFT: impact: tolerated, score: 0.89;Polyphen-2: impact: benign, score: 0.003	Missense_Mutation	SNP	Diploid		NA	NA	broad.mit.edu	13	32915317	32915317	G	T	13:g.32915317G>T	ENST00000380152.3:c.6825G>T	0.41		36	51			6042	2022-11-27
Prostate Adenocarcinoma (MSKCC/DFCI, Nature Genetics 2018)	SC_9090	Prostate Cancer	Prostate Adenocarcinoma	D1575Y	OncoKB: Unknown, level NA, resistance NA;CIViC: NA;MyCancerGenome: not present;CancerHotspot: no;3DHotspot: no	MutationAssessor: NA;SIFT: impact: deleterious, score: 0.01;Polyphen-2: impact: possibly_damaging, score: 0.847	Missense_Mutation	SNP	ShallowDel		NA	NA	broad.mit.edu	13	32913215	32913215	G	T	13:g.32913215G>T	ENST00000380152.3:c.4723G>T	0.66		84	44			118	2022-11-27		Uncertain_significance
Prostate Adenocarcinoma (MSKCC/DFCI, Nature Genetics 2018)	PM10	Prostate Cancer	Prostate Adenocarcinoma	K157E	OncoKB: Unknown, level NA, resistance NA;CIViC: NA;MyCancerGenome: not present;CancerHotspot: no;3DHotspot: no	MutationAssessor: NA;SIFT: impact: deleterious, score: 0.02;Polyphen-2: impact: possibly_damaging, score: 0.856	Missense_Mutation	SNP	Diploid		NA	NA	broad.mit.edu	13	32900281	32900281	A	G	13:g.32900281A>G	ENST00000380152.3:c.469A>G	0.21		7	27			931	2022-05-27
Prostate Adenocarcinoma (MSKCC/DFCI, Nature Genetics 2018)	PM10	Prostate Cancer	Prostate Adenocarcinoma	N827K	OncoKB: Unknown, level NA, resistance NA;CIViC: NA;MyCancerGenome: not present;CancerHotspot: no;3DHotspot: no	MutationAssessor: NA;SIFT: impact: deleterious, score: 0.03;Polyphen-2: impact: benign, score: 0.122	Missense_Mutation	SNP	Diploid		NA	NA	broad.mit.edu	13	32910973	32910973	T	A	13:g.32910973T>A	ENST00000380152.3:c.2481T>A	0.03		4	128			931	2022-11-27
Prostate Adenocarcinoma (MSKCC/DFCI, Nature Genetics 2018)	12729	Prostate Cancer	Prostate Adenocarcinoma	L310S	OncoKB: Unknown, level NA, resistance NA;CIViC: NA;MyCancerGenome: not present;CancerHotspot: no;3DHotspot: no	MutationAssessor: NA;SIFT: impact: deleterious, score: 0.01;Polyphen-2: impact: probably_damaging, score: 0.979	Missense_Mutation	SNP	ShallowDel		NA	NA	broad.mit.edu	13	32906544	32906544	T	C	13:g.32906544T>C	ENST00000380152.3:c.929T>C	0.53		84	74			1281	2022-10-27
Prostate Adenocarcinoma (MSKCC/DFCI, Nature Genetics 2018)	AAPC-IP_LG-067-Tumor-SM-3NC6Z	Prostate Cancer	Prostate Adenocarcinoma	S2071I	OncoKB: Unknown, level NA, resistance NA;CIViC: NA;MyCancerGenome: not present;CancerHotspot: no;3DHotspot: no	MutationAssessor: NA;SIFT: impact: deleterious, score: 0;Polyphen-2: impact: probably_damaging, score: 0.961	Missense_Mutation	SNP	Diploid		NA	NA	broad.mit.edu	13	32914704	32914704	G	T	13:g.32914704G>T	ENST00000380152.3:c.6212G>T	0.35		30	55			22	2022-11-27		Uncertain_significance
Prostate Adenocarcinoma (MSK, Eur Urol 2020)	P-0015837-T01-IM6	Prostate Cancer	Prostate Adenocarcinoma	V1810I	OncoKB: Unknown, level NA, resistance NA;CIViC: NA;MyCancerGenome: not present;CancerHotspot: no;3DHotspot: no	MutationAssessor: NA;SIFT: impact: tolerated, score: 0.11;Polyphen-2: impact: benign, score: 0.178	Missense_Mutation	SNP	Diploid	1	SOMATIC	Unknown	MSKCC	13	32913920	32913920	G	A	13:g.32913920G>A	ENST00000380152.3:c.5428G>A	0.19	0.0014	133	583	1	738	11	2022-11-27		Conflicting_interpretations_of_pathogenicity(Likely_benign(1),Uncertain_significance(7))		5.8e-05
Prostate Adenocarcinoma (MSK, Eur Urol 2020)	P-0001128-T01-IM3	Prostate Cancer	Prostate Adenocarcinoma	I870F	OncoKB: Unknown, level NA, resistance NA;CIViC: NA;MyCancerGenome: not present;CancerHotspot: no;3DHotspot: no	MutationAssessor: NA;SIFT: impact: tolerated, score: 0.1;Polyphen-2: impact: possibly_damaging, score: 0.892	Missense_Mutation	SNP	Diploid		SOMATIC	Unknown	MSKCC	13	32911100	32911100	A	T	13:g.32911100A>T	ENST00000380152.3:c.2608A>T	0.06		23	334		251	7	2022-11-27
Prostate Adenocarcinoma (MSK, Eur Urol 2020)	P-0006602-T03-IM6	Prostate Cancer	Prostate Adenocarcinoma	E350Q	OncoKB: Unknown, level NA, resistance NA;CIViC: NA;MyCancerGenome: not present;CancerHotspot: no;3DHotspot: no	MutationAssessor: NA;SIFT: impact: deleterious, score: 0.05;Polyphen-2: impact: probably_damaging, score: 0.932	Missense_Mutation	SNP	Diploid		SOMATIC	Unknown	MSKCC	13	32906663	32906663	G	C	13:g.32906663G>C	ENST00000380152.3:c.1048G>C	0.18		156	709		428	5	2022-10-27
Prostate Adenocarcinoma (MSK, Eur Urol 2020)	P-0010237-T01-IM5	Prostate Cancer	Prostate Adenocarcinoma	K1028R	OncoKB: Unknown, level NA, resistance NA;CIViC: NA;MyCancerGenome: not present;CancerHotspot: no;3DHotspot: no	MutationAssessor: NA;SIFT: impact: deleterious, score: 0.03;Polyphen-2: impact: probably_damaging, score: 0.99	Missense_Mutation	SNP	Diploid		SOMATIC	Unknown	MSKCC	13	32911575	32911575	A	G	13:g.32911575A>G	ENST00000380152.3:c.3083A>G	0.25		461	1348		908	5	2022-11-27		Uncertain_significance
Prostate Adenocarcinoma (MSK, Eur Urol 2020)	P-0010950-T01-IM5	Prostate Cancer	Prostate Adenocarcinoma	S1084N	OncoKB: Unknown, level NA, resistance NA;CIViC: NA;MyCancerGenome: not present;CancerHotspot: no;3DHotspot: no	MutationAssessor: NA;SIFT: impact: tolerated, score: 0.5;Polyphen-2: impact: benign, score: 0.007	Missense_Mutation	SNP	Diploid		SOMATIC	Unknown	MSKCC	13	32911743	32911743	G	A	13:g.32911743G>A	ENST00000380152.3:c.3251G>A	0.07		55	703		1016	2	2022-11-27		Likely_benign
Prostate Adenocarcinoma (MSK, Eur Urol 2020)	P-0029664-T01-IM6	Prostate Cancer	Prostate Adenocarcinoma	T1251A	OncoKB: Unknown, level NA, resistance NA;CIViC: NA;MyCancerGenome: not present;CancerHotspot: no;3DHotspot: no	MutationAssessor: NA;SIFT: impact: tolerated, score: 0.21;Polyphen-2: impact: possibly_damaging, score: 0.511	Missense_Mutation	SNP	Diploid		SOMATIC	Unknown	MSKCC	13	32912243	32912243	A	G	13:g.32912243A>G	ENST00000380152.3:c.3751A>G	0.07		24	296		495	7	2022-11-27
Prostate Adenocarcinoma (MSK, Eur Urol 2020)	P-0026861-T01-IM6	Prostate Cancer	Prostate Adenocarcinoma	T2060A	OncoKB: Unknown, level NA, resistance NA;CIViC: NA;MyCancerGenome: not present;CancerHotspot: no;3DHotspot: no	MutationAssessor: NA;SIFT: impact: deleterious, score: 0;Polyphen-2: impact: probably_damaging, score: 0.999	Missense_Mutation	SNP	Diploid		SOMATIC	Unknown	MSKCC	13	32914670	32914670	A	G	13:g.32914670A>G	ENST00000380152.3:c.6178A>G	0.07	0.0017	69	881	1	585	5	2022-11-27
Prostate Adenocarcinoma (MSK, Eur Urol 2020)	P-0026377-T01-IM6	Prostate Cancer	Prostate Adenocarcinoma	S755A	OncoKB: Unknown, level NA, resistance NA;CIViC: NA;MyCancerGenome: not present;CancerHotspot: no;3DHotspot: no	MutationAssessor: NA;SIFT: impact: tolerated, score: 0.18;Polyphen-2: impact: possibly_damaging, score: 0.749	Missense_Mutation	SNP	Diploid		SOMATIC	Unknown	MSKCC	13	32910755	32910755	T	G	13:g.32910755T>G	ENST00000380152.3:c.2263T>G	0.06		26	433		398	1	2022-11-27
Prostate Adenocarcinoma (MSK, Eur Urol 2020)	P-0015132-T01-IM6	Prostate Cancer	Prostate Adenocarcinoma	S1743_S1744del	OncoKB: Unknown, level NA, resistance NA;CIViC: NA;MyCancerGenome: not present;CancerHotspot: no;3DHotspot: no	MutationAssessor: NA;SIFT: NA;Polyphen-2: NA	In_Frame_Del	DEL	Diploid		SOMATIC	Unknown	MSKCC	13	32913718	32913723	CAGTAG	-	13:g.32913718_32913723del	ENST00000380152.3:c.5228_5233del	0.05		17	303		435	5	2022-11-27
Prostate Adenocarcinoma (MSK, Eur Urol 2020)	P-0017605-T01-IM5	Prostate Cancer	Prostate Adenocarcinoma	M965I	OncoKB: Unknown, level NA, resistance NA;CIViC: NA;MyCancerGenome: not present;CancerHotspot: no;3DHotspot: no	MutationAssessor: NA;SIFT: impact: tolerated, score: 0.35;Polyphen-2: impact: benign, score: 0	Missense_Mutation	SNP	Diploid		SOMATIC	Unknown	MSKCC	13	32911387	32911387	G	T	13:g.32911387G>T	ENST00000380152.3:c.2895G>T	0.35		421	782		920	2	2022-11-27
Prostate Adenocarcinoma (MSK, Eur Urol 2020)	P-0025823-T01-IM6	Prostate Cancer	Prostate Adenocarcinoma	S1074N	OncoKB: Unknown, level NA, resistance NA;CIViC: NA;MyCancerGenome: not present;CancerHotspot: no;3DHotspot: no	MutationAssessor: NA;SIFT: impact: tolerated, score: 0.39;Polyphen-2: impact: benign, score: 0.065	Missense_Mutation	SNP	Diploid		SOMATIC	Unknown	MSKCC	13	32911713	32911713	G	A	13:g.32911713G>A	ENST00000380152.3:c.3221G>A	0.31		315	687		531	2	2022-11-27
Prostate Adenocarcinoma (MSK, Eur Urol 2020)	P-0020650-T01-IM6	Prostate Cancer	Prostate Adenocarcinoma	S646I	OncoKB: Unknown, level NA, resistance NA;CIViC: NA;MyCancerGenome: not present;CancerHotspot: no;3DHotspot: no	MutationAssessor: NA;SIFT: impact: tolerated, score: 0.08;Polyphen-2: impact: benign, score: 0.195	Missense_Mutation	SNP	Diploid		SOMATIC	Unknown	MSKCC	13	32910429	32910429	G	T	13:g.32910429G>T	ENST00000380152.3:c.1937G>T	0.08		42	459		462	7	2022-11-27
Prostate Adenocarcinoma (MSK, Eur Urol 2020)	P-0024249-T01-IM6	Prostate Cancer	Prostate Adenocarcinoma	G2508D	OncoKB: Unknown, level NA, resistance NA;CIViC: NA;MyCancerGenome: not present;CancerHotspot: no;3DHotspot: no	MutationAssessor: NA;SIFT: impact: deleterious, score: 0;Polyphen-2: impact: probably_damaging, score: 1	Missense_Mutation	SNP	Diploid		SOMATIC	Unknown	MSKCC	13	32930652	32930652	G	A	13:g.32930652G>A	ENST00000380152.3:c.7523G>A	0.6	0.0016	289	189	1	608	5	15/27		Uncertain_significance
[truncated: 406 more columns]

## Sheet:  Supplementary Table 3 
Supplementary Table 3 :Primers used to amplify BRCA1 gene
Primer name	Primer sequence	Amplicon size
BRCA1 F1	GCTCATTCTTGGGGTCCTG	192
BRCA1 R1	GCTTGTGTTCTCTGTCTCCA
BRCA1 F2	ACTGTGCCAAGGGTGAATGA	155
BRCA1 R2	TCCGGAGAGTGTAGGGTAGA
BRCA1 F3	AGAGTGGTGGGGTGAGATT	160
BRCA1 R3	CCTGATGGGTTGTGTTTGGT
BRCA1 F4	GTGGGCTTAGATTTCTACTGA	198
BRCA1 R4	CTAACCCAATAGAATCACTCGA
BRCA1 F5	CAGGATGAAGGCCTGATGT	161
BRCA1 R5	TGGGAAAACCTATCGGAAGA
BRCA1 F6	CTTCCGATAGGTTTTCCCAAA	201
BRCA1 R6	GGGGAGTCTGAATCAAATGC
BRCA1 F7	TCTGAGCATGGCAGTTTCTG	151
BRCA1 R7	GCTTAGCAAGGAGCCAACAT
BRCA1 F8	AGCTGGCATGAGTATTTGTG	171
BRCA1 R8	CTTGTGAATTTTCTGAGACGG
BRCA1 F9	CTTCCCAAAGCTGCCTACC	162
BRCA1 R9	ACAAAGCAGCGGATACAACC
BRCA1 F10	ACTCCAAACCTGTGTCAAGC	208
BRCA1 R10	AGGTTTTCTACTGTTGCTGCA
BRCA1 F11	TTCCTACTGTGGTTGCTTCC	228
BRCA1 R11	GGGCAGTTGTGAGATTATCTT
BRCA1 F12	GGAGTTGGATTTTTCGTTCTC	193
BRCA1 R12	CCTACCCTGCTAGTCTGGA
BRCA1 F13	TGGATGGAGAACAAGGAATC	246
BRCA1 R13	GCGTTGAAGAAGTACAAAATG
BRCA1 F14	CTCAGCATTTTGGGAGGCC	164
BRCA1 R14	TCTCCTTCCTCAGCTTCCC

## Sheet: Supplementary Table 4
Supplementary Table 4: Primers used to amplify BRCA2 gene
Primer name	Primer sequence	Amplicon size
BRCA2 F1	GTGATAAACAAGCAACCCAAG	188
BRCA2 R1	GAGTCCTGCCCATTTGTTCA
BRCA2 F2	ACAGTTTTGGAGGTAGCTTCA	178
BRCA2 R2	GGCTTGCTCAGTTTCTTTTGA
BRCA2 F3	ATCACAGTTTTGGAGGTAGCT	181
BRCA2 R3	GGCTTGCTCAGTTTCTTTTGA
BRCA2 F4	GAAGTTTGCTGGCCTGTTGA	194
BRCA2 R4	CCTCTGCAGAAGTTTCCTCA
BRCA2 F5	AGTGGGGTTTAGGGGCTTTT	128
BRCA2 R5	GTACCTCTGCAGAAGTTTCC
BRCA2 F6	CTACTGGCACTTTTGTTGAAGA	224
BRCA2 R6	CTCCTTCATAAACTGGCCAGA
BRCA2 F7	TCAGACTGCAAGTGGGAAAA	244
BRCA2 R7	TTGTCCCTGGAAGGTCACT
BRCA2 F8	AGTGTCGCCAAAGAGTCATT	234
BRCA2 R8	TTCATCACGTTCGGGTTGTC
BRCA2 F9	GTGACCTTCCAGGGACAAC	194
BRCA2 R9	TTTAGGGTCTTTGCCCATTG
BRCA2 F10	CAATGGGCAAAGACCCTAAA	156
BRCA2 R10	AGGTGGCACCACAGTCTCA
BRCA2 F11	GCAAAAAGTCCTGCAACTTGT	166
BRCA2 R11	CTGGTTGACCATCAAATATTCC
BRCA2 F12	GTTACACAAATCAGTCCCCT	281
BRCA2 R12	GTTAGACATGCTACTGTTAC
BRCA2 F13	GCAAATGCATACCCACAAAC	153
BRCA2 R13	GGCTATCCTAAATGCAGGTG
BRCA2 F14	AGCTCTTCACCCTGCAAAAA	247
BRCA2 R14	CCAATGCCTCGTAACAACCT
BRCA2 F15	GCACGCATTCACATAAGGTTT	235
BRCA2 R15	GAAGCATCTGATACCTGGACA
BRCA2 F16	GTGGGATTTTTAGCACAGCAA	153
BRCA2 R16	TGAGCTGGTCTGAATGTTCG
BRCA2 F17	GTCCAGGTATCAGATGCTTCA	246
BRCA2 R17	GGAAACTTGCTTTCCACTTGC
BRCA2 F18	CGAACATTCAGACCAGCTCA	285
BRCA2 R18	GGGTTTCTCTTATCAACACGA
BRCA2 F19	ATAAGAGAAACCCAGAGCACT	231
BRCA2 R19	GTGAAGCCTGTTCTTTTCCCA
BRCA2 20F	CTGGCCAGGGGTTGTGCT	240
BRCA2 20R	ATGAGAACACGCAGAGGGAA
BRCA2 F21	AAACAAAGGCAACGCGTCTT	248
BRCA2 R21	TCATTCATCCATTCCTGCAC
BRCA2 F22	TGGAAACTGGCAGCTATGGA	161
BRCA2 R22	TCACAGACTACACAGAAACCT
BRCA2 F24	CTTACAGATGGGTGGTATGC	149
BRCA2 R24	GCTTCAAGAGGTGTACAGGC
BRCA2 F25	TGTGCCTGGCCTGATACAAT	171
BRCA2 R25	GTCTCTTTTGTTGGGCCTCC
BRCA2 F27	TGGGTGTTTTATGCTTGGTTC	187
BRCA2 R27	TGCTGCATTCTTCACTGCTT
BRCA2 F28	GTTTTCTGTAGGTTTCAGATG	243
BRCA2 R28	GCCAACTGGTAGCTCCAAC
BRCA2 F29	GCCCCTTCACTTCAGCAAAT	243
BRCA2 R29	ATCAGAGGTTCAAAGAGGCTT
BRCA2 F30	GCCCCTTTCGTCTATTTGTCA	218
BRCA2 R30	TTGAATGTCTCTTGAAAGTGGC
BRCA2 F31	CGACCAGAATCCAAATCAGG	155
BRCA2 R31	CCAAAATGTGTGGTGATGCT
BRCA2 F32	GGGAGAAAGAGATTGATGACC	118
BRCA2 R32	GCAGCCGGAGAAACAAATGT
BRCA2 F33	GCAGCAAGCAATTTGAAGGT	184
BRCA2 R33	TTCACAGCTTTTTGCAGAGC
BRCA2 F34	TCTCCAGTGGCTTCTTCATTT	179
BRCA2 R34	TCCTCCTTCTGTGAGCAAAC
